# Supplementary material for: Oligoorganogermanes: Interplay between Aryl and Trimethylsilyl Substituents
Source: Molecules. 2022 Mar 26;27(7):2147. doi: 10.3390/molecules27072147 (PMC9000802; doi:10.3390/molecules27072147)
Supplement: Supplementary file 1 [file molecules-27-02147-s001.zip]

Archive with 6 entries (6 files):
- 1.cif
- 2.cif
- Biography1.pdf
- checkcif_1.pdf
- checkcif_2.pdf
- Supporting_Information_Molecules.pdf
