# Supplementary material for: Oligoorganogermanes: Interplay between Aryl and Trimethylsilyl Substituents
Source: Molecules. 2022 Mar 26;27(7):2147. doi: 10.3390/molecules27072147 (PMC9000802; doi:10.3390/molecules27072147)
Supplement: Supplementary file 1 [file molecules-27-02147-s001.zip › 1.cif]

 
data_z 

_iucr_refine_instructions_details
;
TITL z in P-1
CELL 0.71073  10.3142  12.5268  14.3782  92.799  99.352 110.923
ZERR    2.00   0.0005   0.0006   0.0007   0.001   0.001   0.001
LATT  1
SFAC C H SI GE
UNIT 60 96 6 4
TEMP -123
SIZE .25 .20 .06
 
L.S. 10
BOND $H
ACTA
CONF
PLAN 6
FMAP 2
OMIT -2 56
OMIT 0 0 1
OMIT 0 1 0
OMIT -5 7 1
OMIT 0 -1 1
OMIT 1 0 0
OMIT 4 -7 1
 
WGHT    0.035700    0.284000
FVAR       0.20306   0.32035
GE1   4    0.411538    0.217802    0.226060    11.00000    0.02056    0.01874 =
         0.02307    0.00353    0.00473    0.00677
GE2   4    0.301054    0.360666    0.216295    11.00000    0.02242    0.02102 =
         0.02106    0.00325    0.00469    0.00879
SI1   3    0.436075    0.162738    0.382318    11.00000    0.02918    0.03396 =
         0.02971    0.01413    0.00863    0.01421
SI2   3    0.275585    0.048328    0.118720    11.00000    0.02447    0.02107 =
         0.03658   -0.00159    0.00460    0.00566
SI3   3    0.641396    0.294272    0.187577    11.00000    0.02155    0.02111 =
         0.02693    0.00156    0.00604    0.00631
C1    1    0.566096    0.088725    0.394323    11.00000    0.03652    0.04818 =
         0.04710    0.02202    0.00934    0.02261
AFIX 137
H1A   2    0.586726    0.073896    0.460333    11.00000   -1.50000
H1B   2    0.653659    0.137955    0.376030    11.00000   -1.50000
H1C   2    0.525854    0.015643    0.352881    11.00000   -1.50000
AFIX   0
C2    1    0.507531    0.292020    0.473245    11.00000    0.06872    0.05659 =
         0.02613    0.00618    0.00792    0.02995
AFIX 137
H2A   2    0.520757    0.267744    0.536723    11.00000   -1.50000
H2B   2    0.440688    0.331715    0.468954    11.00000   -1.50000
H2C   2    0.598562    0.344297    0.461668    11.00000   -1.50000
AFIX   0
C3    1    0.265230    0.060913    0.407598    11.00000    0.03547    0.06436 =
         0.05977    0.03955    0.01833    0.02113
AFIX 137
H3A   2    0.280217    0.042368    0.472944    11.00000   -1.50000
H3B   2    0.231533   -0.009820    0.363570    11.00000   -1.50000
H3C   2    0.194602    0.096947    0.399498    11.00000   -1.50000
AFIX   0
C4    1    0.084264   -0.000635    0.127463    11.00000    0.02645    0.03903 =
         0.04773   -0.00519    0.00566    0.00344
AFIX 137
H4A   2    0.031180   -0.072982    0.086216    11.00000   -1.50000
H4B   2    0.046784    0.058077    0.107495    11.00000   -1.50000
H4C   2    0.074747   -0.012612    0.193250    11.00000   -1.50000
AFIX   0
C5    1    0.341667   -0.069363    0.149892    11.00000    0.03962    0.02134 =
         0.06542    0.00225    0.00519    0.00845
AFIX 137
H5A   2    0.289378   -0.137953    0.104138    11.00000   -1.50000
H5B   2    0.327456   -0.087862    0.213821    11.00000   -1.50000
H5C   2    0.442675   -0.043734    0.147995    11.00000   -1.50000
AFIX   0
C6    1    0.293850    0.071951   -0.006815    11.00000    0.03908    0.03503 =
         0.03629   -0.00704    0.00576    0.01283
AFIX 137
H6A   2    0.240458   -0.000130   -0.048341    11.00000   -1.50000
H6B   2    0.393905    0.097349   -0.011426    11.00000   -1.50000
H6C   2    0.256751    0.131001   -0.026403    11.00000   -1.50000
AFIX   0
C7    1    0.696043    0.171729    0.156035    11.00000    0.02790    0.02917 =
         0.05157   -0.00239    0.01248    0.01081
AFIX 137
H7A   2    0.791664    0.202031    0.142173    11.00000   -1.50000
H7B   2    0.629946    0.123209    0.100033    11.00000   -1.50000
H7C   2    0.695092    0.125874    0.209406    11.00000   -1.50000
AFIX   0
C8    1    0.778651    0.391310    0.288266    11.00000    0.02585    0.03168 =
         0.03579   -0.00121    0.00292    0.00701
AFIX 137
H8A   2    0.872859    0.408277    0.273315    11.00000   -1.50000
H8B   2    0.772407    0.353223    0.346218    11.00000   -1.50000
H8C   2    0.762476    0.463186    0.297929    11.00000   -1.50000
AFIX   0
C9    1    0.635581    0.375442    0.082493    11.00000    0.03457    0.03937 =
         0.03399    0.01270    0.01382    0.01115
AFIX 137
H9A   2    0.731409    0.411937    0.070075    11.00000   -1.50000
H9B   2    0.597288    0.434689    0.095304    11.00000   -1.50000
H9C   2    0.574993    0.322314    0.026933    11.00000   -1.50000
AFIX   0
C11   1    0.181865    0.343480    0.312036    11.00000    0.02375    0.02771 =
         0.02218    0.00455    0.00410    0.01216
C12   1    0.208029    0.431624    0.383721    11.00000    0.03037    0.02966 =
         0.02922    0.00086    0.00688    0.00652
AFIX  43
H12   2    0.280085    0.504395    0.383099    11.00000   -1.20000
AFIX   0
C13   1    0.131160    0.415422    0.455959    11.00000    0.03482    0.04174 =
         0.02540   -0.00575    0.00576    0.01043
AFIX  43
H13   2    0.151203    0.477469    0.503555    11.00000   -1.20000
AFIX   0
C14   1    0.025675    0.310581    0.460181    11.00000    0.02639    0.04592 =
         0.02309    0.00782    0.00493    0.01531
C15   1   -0.003127    0.222761    0.388070    11.00000    0.02674    0.03188 =
         0.03656    0.00863    0.00997    0.00942
AFIX  43
H15   2   -0.076290    0.150509    0.388416    11.00000   -1.20000
AFIX   0
C16   1    0.073483    0.238992    0.315402    11.00000    0.02856    0.02712 =
         0.03163    0.00167    0.00700    0.01032
AFIX  43
H16   2    0.051496    0.177482    0.266915    11.00000   -1.20000
AFIX   0
C17   1   -0.054926    0.292305    0.540632    11.00000    0.04103    0.06635 =
         0.03153    0.00848    0.01590    0.01581
AFIX 137
H17A  2   -0.009939    0.358382    0.589697    11.00000   -1.50000
H17B  2   -0.054332    0.222215    0.567827    11.00000   -1.50000
H17C  2   -0.152772    0.284466    0.516541    11.00000   -1.50000
AFIX   0
C21   1    0.185410    0.347766    0.090858    11.00000    0.02501    0.02002 =
         0.02237    0.00182    0.00329    0.00722
C22   1    0.237752    0.338295    0.008883    11.00000    0.02770    0.03102 =
         0.02932    0.00059    0.00708    0.01208
AFIX  43
H22   2    0.328834    0.334207    0.014156    11.00000   -1.20000
AFIX   0
C23   1    0.159966    0.334657   -0.080707    11.00000    0.03516    0.03260 =
         0.02387    0.00074    0.00916    0.00839
AFIX  43
H23   2    0.198504    0.327838   -0.135380    11.00000   -1.20000
AFIX   0
C24   1    0.026817    0.340870   -0.091126    11.00000    0.03060    0.02508 =
         0.02425    0.00387    0.00193    0.00434
C25   1   -0.026070    0.350273   -0.009617    11.00000    0.02585    0.04077 =
         0.03063    0.00525    0.00327    0.01266
AFIX  43
H25   2   -0.117106    0.354484   -0.015038    11.00000   -1.20000
AFIX   0
C26   1    0.051461    0.353648    0.079726    11.00000    0.02907    0.03666 =
         0.02456    0.00358    0.00738    0.01356
AFIX  43
H26   2    0.012472    0.360085    0.134260    11.00000   -1.20000
AFIX   0
C27   1   -0.056461    0.339551   -0.187835    11.00000    0.04245    0.05158 =
         0.02664    0.00924   -0.00100    0.00693
AFIX 137
PART   1
H27A  2    0.001755    0.341450   -0.235698    21.00000   -1.50000
H27B  2   -0.083549    0.406992   -0.188644    21.00000   -1.50000
H27C  2   -0.141748    0.269351   -0.202054    21.00000   -1.50000
PART   2
H27D  2   -0.149511    0.339962   -0.181588   -21.00000   -1.50000
H27E  2   -0.068538    0.270091   -0.228278   -21.00000   -1.50000
H27F  2   -0.005582    0.407776   -0.216527   -21.00000   -1.50000
AFIX   0
PART   0
C31   1    0.443140    0.517724    0.239966    11.00000    0.02523    0.02226 =
         0.02490    0.00242    0.00784    0.01077
C32   1    0.436877    0.599415    0.179111    11.00000    0.03504    0.02782 =
         0.03040    0.00573    0.00177    0.01026
AFIX  43
H32   2    0.362480    0.578632    0.125158    11.00000   -1.20000
AFIX   0
C33   1    0.537093    0.710731    0.195555    11.00000    0.04407    0.02658 =
         0.03847    0.01206    0.00885    0.00983
AFIX  43
H33   2    0.529331    0.764807    0.153025    11.00000   -1.20000
AFIX   0
C34   1    0.648665    0.744622    0.273111    11.00000    0.03249    0.02505 =
         0.03544    0.00171    0.01432    0.00638
C35   1    0.655597    0.663715    0.334033    11.00000    0.02886    0.03264 =
         0.03204    0.00059    0.00153    0.00715
AFIX  43
H35   2    0.730401    0.684650    0.387744    11.00000   -1.20000
AFIX   0
C36   1    0.554823    0.552237    0.317911    11.00000    0.03093    0.02820 =
         0.03007    0.00674    0.00312    0.01091
AFIX  43
H36   2    0.562236    0.498513    0.360881    11.00000   -1.20000
AFIX   0
C37   1    0.757944    0.865570    0.290054    11.00000    0.04822    0.02974 =
         0.05475    0.00054    0.01207   -0.00114
AFIX 137
H37A  2    0.848209    0.864922    0.323712    11.00000   -1.50000
H37B  2    0.726304    0.914822    0.328413    11.00000   -1.50000
H37C  2    0.770238    0.895460    0.229032    11.00000   -1.50000
 
HKLF 4
 
REM  z in P-1
REM R1 =  0.0219 for   7287 Fo > 4sig(Fo)  and  0.0264 for all   8197 data
REM    329 parameters refined using      0 restraints
 
END  
     
WGHT      0.0357      0.2840 
REM Highest difference peak  0.440,  deepest hole -0.203,  1-sigma level  0.051
Q1    1   0.2288  0.3423  0.2560  11.00000  0.05    0.44
Q2    1   0.4853  0.2459  0.1945  11.00000  0.05    0.43
Q3    1   0.6602  0.2268  0.1675  11.00000  0.05    0.38
Q4    1   0.4365  0.1956  0.2841  11.00000  0.05    0.37
Q5    1   0.6393  0.3396  0.1318  11.00000  0.05    0.36
Q6    1   0.7337  0.3426  0.2408  11.00000  0.05    0.35

;
 
_audit_creation_method            SHELXL-97 
_chemical_name_systematic 
; 
 ? 
; 
_chemical_name_common             ? 
_chemical_melting_point           ? 
_chemical_formula_moiety          'C30 H48 Ge2 Si3'
_chemical_formula_sum 
 'C30 H48 Ge2 Si3' 
_chemical_formula_weight          638.13 
 
loop_ 
 _atom_type_symbol 
 _atom_type_description 
 _atom_type_scat_dispersion_real 
 _atom_type_scat_dispersion_imag 
 _atom_type_scat_source 
 'C'  'C'   0.0033   0.0016 
 'International Tables Vol C Tables 4.2.6.8 and 6.1.1.4' 
 'H'  'H'   0.0000   0.0000 
 'International Tables Vol C Tables 4.2.6.8 and 6.1.1.4' 
 'Si'  'Si'   0.0817   0.0704 
 'International Tables Vol C Tables 4.2.6.8 and 6.1.1.4' 
 'Ge'  'Ge'   0.1547   1.8001 
 'International Tables Vol C Tables 4.2.6.8 and 6.1.1.4' 
 
_symmetry_cell_setting            triclinic
_symmetry_space_group_name_H-M    'P -1'
_symmetry_space_group_name_Hall   '-P 1'
 
loop_ 
 _symmetry_equiv_pos_as_xyz 
 'x, y, z' 
 '-x, -y, -z' 
 
_cell_length_a                    10.3142(5) 
_cell_length_b                    12.5268(6) 
_cell_length_c                    14.3782(7) 
_cell_angle_alpha                 92.799(1) 
_cell_angle_beta                  99.352(1) 
_cell_angle_gamma                 110.923(1) 
_cell_volume                      1700.61(14) 
_cell_formula_units_Z             2 
_cell_measurement_temperature     150(2) 
_cell_measurement_reflns_used     9920
_cell_measurement_theta_min       2.154
_cell_measurement_theta_max       30.512
 
_exptl_crystal_description        plate
_exptl_crystal_colour             colourless
_exptl_crystal_size_max           0.25 
_exptl_crystal_size_mid           0.20 
_exptl_crystal_size_min           0.06 
_exptl_crystal_density_meas       ? 
_exptl_crystal_density_diffrn     1.246 
_exptl_crystal_density_method     'not measured' 
_exptl_crystal_F_000              668 
_exptl_absorpt_coefficient_mu     1.889 
_exptl_absorpt_correction_type    multi-scan
_exptl_absorpt_correction_T_min   0.6495 
_exptl_absorpt_correction_T_max   0.8951 
_exptl_absorpt_process_details    'SADABS (Bruker, 2008)'
 
_exptl_special_details 
; 
 ? 
; 
 
_diffrn_ambient_temperature       150(2) 
_diffrn_radiation_wavelength      0.71073 
_diffrn_radiation_type            MoK\a 
_diffrn_radiation_source          'fine-focus sealed tube' 
_diffrn_radiation_monochromator   graphite 
_diffrn_measurement_device_type   'Bruker SMART APEX II'
_diffrn_measurement_method        \w
_diffrn_detector_area_resol_mean  ? 
_diffrn_standards_number          0
_diffrn_standards_interval_count  ? 
_diffrn_standards_interval_time   0
_diffrn_standards_decay_%         0
_diffrn_reflns_number             17699 
_diffrn_reflns_av_R_equivalents   0.0147 
_diffrn_reflns_av_sigmaI/netI     0.0202 
_diffrn_reflns_limit_h_min        -13 
_diffrn_reflns_limit_h_max        13 
_diffrn_reflns_limit_k_min        -16 
_diffrn_reflns_limit_k_max        16 
_diffrn_reflns_limit_l_min        -18 
_diffrn_reflns_limit_l_max        18 
_diffrn_reflns_theta_min          2.22 
_diffrn_reflns_theta_max          28.00 
_reflns_number_total              8197 
_reflns_number_gt                 7287 
_reflns_threshold_expression      I>2\s(I) 
 
_computing_data_collection        '<i>APEX2</i> (Bruker, 2008)'
_computing_cell_refinement        'SAINT (Bruker, 2008)'
_computing_data_reduction         'SAINT (Bruker, 2008)'
_computing_structure_solution     'SHELXTL (Sheldrick, 2008)' 
_computing_structure_refinement   'SHELXTL (Sheldrick, 2008)'
_computing_molecular_graphics     'SHELXTL (Sheldrick, 2008)'
_computing_publication_material   'SHELXTL (Sheldrick, 2008)'
 
_refine_special_details 
; 
 Refinement of F^2^ against ALL reflections.  The weighted R-factor wR and 
 goodness of fit S are based on F^2^, conventional R-factors R are based 
 on F, with F set to zero for negative F^2^. The threshold expression of 
 F^2^ > 2sigma(F^2^) is used only for calculating R-factors(gt) etc. and is 
 not relevant to the choice of reflections for refinement.  R-factors based 
 on F^2^ are statistically about twice as large as those based on F, and R- 
 factors based on ALL data will be even larger. 
; 
 
_refine_ls_structure_factor_coef  Fsqd  
_refine_ls_matrix_type            full 
_refine_ls_weighting_scheme       calc  
_refine_ls_weighting_details 
 'calc w=1/[\s^2^(Fo^2^)+(0.0357P)^2^+0.2840P] where P=(Fo^2^+2Fc^2^)/3' 
_atom_sites_solution_primary      direct 
_atom_sites_solution_secondary    difmap 
_atom_sites_solution_hydrogens    geom
_refine_ls_hydrogen_treatment     constr
_refine_ls_extinction_method      none 
_refine_ls_extinction_coef        ? 
_refine_ls_number_reflns          8197 
_refine_ls_number_parameters      329 
_refine_ls_number_restraints      0 
_refine_ls_R_factor_all           0.0264 
_refine_ls_R_factor_gt            0.0219 
_refine_ls_wR_factor_ref          0.0603 
_refine_ls_wR_factor_gt           0.0583 
_refine_ls_goodness_of_fit_ref    1.030 
_refine_ls_restrained_S_all       1.030 
_refine_ls_shift/su_max           0.001 
_refine_ls_shift/su_mean          0.000 
 
loop_ 
 _atom_site_label 
 _atom_site_type_symbol 
 _atom_site_fract_x 
 _atom_site_fract_y 
 _atom_site_fract_z 
 _atom_site_U_iso_or_equiv 
 _atom_site_adp_type 
 _atom_site_occupancy 
 _atom_site_symmetry_multiplicity 
 _atom_site_calc_flag 
 _atom_site_refinement_flags 
 _atom_site_disorder_assembly 
 _atom_site_disorder_group 
Ge1 Ge 0.411538(14) 0.217802(11) 0.226060(10) 0.02083(4) Uani 1 1 d . . . 
Ge2 Ge 0.301054(14) 0.360666(12) 0.216295(9) 0.02120(4) Uani 1 1 d . . . 
Si1 Si 0.43608(4) 0.16274(4) 0.38232(3) 0.02952(9) Uani 1 1 d . . . 
Si2 Si 0.27558(4) 0.04833(3) 0.11872(3) 0.02848(9) Uani 1 1 d . . . 
Si3 Si 0.64140(4) 0.29427(3) 0.18758(3) 0.02352(8) Uani 1 1 d . . . 
C1 C 0.56610(18) 0.08872(16) 0.39432(13) 0.0413(4) Uani 1 1 d . . . 
H1A H 0.5867 0.0739 0.4603 0.062 Uiso 1 1 calc R . . 
H1B H 0.6537 0.1380 0.3760 0.062 Uiso 1 1 calc R . . 
H1C H 0.5259 0.0156 0.3529 0.062 Uiso 1 1 calc R . . 
C2 C 0.5075(2) 0.29202(17) 0.47324(12) 0.0487(5) Uani 1 1 d . . . 
H2A H 0.5208 0.2677 0.5367 0.073 Uiso 1 1 calc R . . 
H2B H 0.4407 0.3317 0.4690 0.073 Uiso 1 1 calc R . . 
H2C H 0.5986 0.3443 0.4617 0.073 Uiso 1 1 calc R . . 
C3 C 0.26523(19) 0.06091(18) 0.40760(15) 0.0502(5) Uani 1 1 d . . . 
H3A H 0.2802 0.0424 0.4729 0.075 Uiso 1 1 calc R . . 
H3B H 0.2315 -0.0098 0.3636 0.075 Uiso 1 1 calc R . . 
H3C H 0.1946 0.0969 0.3995 0.075 Uiso 1 1 calc R . . 
C4 C 0.08426(17) -0.00063(15) 0.12746(13) 0.0407(4) Uani 1 1 d . . . 
H4A H 0.0312 -0.0730 0.0862 0.061 Uiso 1 1 calc R . . 
H4B H 0.0468 0.0581 0.1075 0.061 Uiso 1 1 calc R . . 
H4C H 0.0747 -0.0126 0.1932 0.061 Uiso 1 1 calc R . . 
C5 C 0.34167(19) -0.06936(14) 0.14989(15) 0.0436(4) Uani 1 1 d . . . 
H5A H 0.2894 -0.1380 0.1041 0.065 Uiso 1 1 calc R . . 
H5B H 0.3275 -0.0879 0.2138 0.065 Uiso 1 1 calc R . . 
H5C H 0.4427 -0.0437 0.1480 0.065 Uiso 1 1 calc R . . 
C6 C 0.29385(18) 0.07195(14) -0.00682(11) 0.0376(4) Uani 1 1 d . . . 
H6A H 0.2405 -0.0001 -0.0483 0.056 Uiso 1 1 calc R . . 
H6B H 0.3939 0.0973 -0.0114 0.056 Uiso 1 1 calc R . . 
H6C H 0.2568 0.1310 -0.0264 0.056 Uiso 1 1 calc R . . 
C7 C 0.69604(16) 0.17173(13) 0.15603(13) 0.0358(3) Uani 1 1 d . . . 
H7A H 0.7917 0.2020 0.1422 0.054 Uiso 1 1 calc R . . 
H7B H 0.6299 0.1232 0.1000 0.054 Uiso 1 1 calc R . . 
H7C H 0.6951 0.1259 0.2094 0.054 Uiso 1 1 calc R . . 
C8 C 0.77865(16) 0.39131(13) 0.28827(11) 0.0327(3) Uani 1 1 d . . . 
H8A H 0.8729 0.4083 0.2733 0.049 Uiso 1 1 calc R . . 
H8B H 0.7724 0.3532 0.3462 0.049 Uiso 1 1 calc R . . 
H8C H 0.7625 0.4632 0.2979 0.049 Uiso 1 1 calc R . . 
C9 C 0.63558(17) 0.37544(14) 0.08249(11) 0.0355(3) Uani 1 1 d . . . 
H9A H 0.7314 0.4119 0.0701 0.053 Uiso 1 1 calc R . . 
H9B H 0.5973 0.4347 0.0953 0.053 Uiso 1 1 calc R . . 
H9C H 0.5750 0.3223 0.0269 0.053 Uiso 1 1 calc R . . 
C11 C 0.18186(14) 0.34348(12) 0.31204(9) 0.0238(3) Uani 1 1 d . . . 
C12 C 0.20803(16) 0.43162(13) 0.38372(11) 0.0310(3) Uani 1 1 d . . . 
H12 H 0.2801 0.5044 0.3831 0.037 Uiso 1 1 calc R . . 
C13 C 0.13116(17) 0.41542(15) 0.45596(11) 0.0354(3) Uani 1 1 d . . . 
H13 H 0.1512 0.4775 0.5036 0.042 Uiso 1 1 calc R . . 
C14 C 0.02568(16) 0.31058(14) 0.46018(10) 0.0311(3) Uani 1 1 d . . . 
C15 C -0.00313(16) 0.22276(13) 0.38807(11) 0.0315(3) Uani 1 1 d . . . 
H15 H -0.0763 0.1505 0.3884 0.038 Uiso 1 1 calc R . . 
C16 C 0.07348(15) 0.23899(13) 0.31540(11) 0.0290(3) Uani 1 1 d . . . 
H16 H 0.0515 0.1775 0.2669 0.035 Uiso 1 1 calc R . . 
C17 C -0.0549(2) 0.29230(18) 0.54063(12) 0.0463(4) Uani 1 1 d . . . 
H17A H -0.0099 0.3584 0.5897 0.069 Uiso 1 1 calc R . . 
H17B H -0.0543 0.2222 0.5678 0.069 Uiso 1 1 calc R . . 
H17C H -0.1528 0.2845 0.5165 0.069 Uiso 1 1 calc R . . 
C21 C 0.18541(14) 0.34777(11) 0.09086(9) 0.0230(3) Uani 1 1 d . . . 
C22 C 0.23775(16) 0.33829(13) 0.00888(10) 0.0289(3) Uani 1 1 d . . . 
H22 H 0.3288 0.3342 0.0142 0.035 Uiso 1 1 calc R . . 
C23 C 0.15997(16) 0.33466(13) -0.08071(10) 0.0314(3) Uani 1 1 d . . . 
H23 H 0.1985 0.3278 -0.1354 0.038 Uiso 1 1 calc R . . 
C24 C 0.02682(16) 0.34087(12) -0.09113(10) 0.0287(3) Uani 1 1 d . . . 
C25 C -0.02607(16) 0.35027(14) -0.00962(11) 0.0326(3) Uani 1 1 d . . . 
H25 H -0.1171 0.3545 -0.0150 0.039 Uiso 1 1 calc R . . 
C26 C 0.05146(16) 0.35365(13) 0.07973(10) 0.0294(3) Uani 1 1 d . . . 
H26 H 0.0125 0.3601 0.1343 0.035 Uiso 1 1 calc R . . 
C27 C -0.05646(19) 0.33955(17) -0.18784(11) 0.0439(4) Uani 1 1 d . . . 
H27A H 0.0018 0.3415 -0.2357 0.066 Uiso 0.32(2) 1 calc PR A 1 
H27B H -0.0835 0.4070 -0.1886 0.066 Uiso 0.32(2) 1 calc PR A 1 
H27C H -0.1417 0.2694 -0.2021 0.066 Uiso 0.32(2) 1 calc PR A 1 
H27D H -0.1495 0.3400 -0.1816 0.066 Uiso 0.68(2) 1 d PR A 2 
H27E H -0.0685 0.2701 -0.2283 0.066 Uiso 0.68(2) 1 d PR A 2 
H27F H -0.0056 0.4078 -0.2165 0.066 Uiso 0.68(2) 1 d PR A 2 
C31 C 0.44314(14) 0.51772(11) 0.23997(9) 0.0232(3) Uani 1 1 d . . . 
C32 C 0.43688(17) 0.59941(13) 0.17911(11) 0.0319(3) Uani 1 1 d . . . 
H32 H 0.3625 0.5786 0.1252 0.038 Uiso 1 1 calc R . . 
C33 C 0.53709(18) 0.71073(13) 0.19556(12) 0.0369(4) Uani 1 1 d . . . 
H33 H 0.5293 0.7648 0.1530 0.044 Uiso 1 1 calc R . . 
C34 C 0.64867(16) 0.74462(13) 0.27311(11) 0.0313(3) Uani 1 1 d . . . 
C35 C 0.65560(16) 0.66372(13) 0.33403(11) 0.0330(3) Uani 1 1 d . . . 
H35 H 0.7304 0.6846 0.3877 0.040 Uiso 1 1 calc R . . 
C36 C 0.55482(16) 0.55224(13) 0.31791(11) 0.0300(3) Uani 1 1 d . . . 
H36 H 0.5622 0.4985 0.3609 0.036 Uiso 1 1 calc R . . 
C37 C 0.7579(2) 0.86557(15) 0.29005(14) 0.0485(5) Uani 1 1 d . . . 
H37A H 0.8482 0.8649 0.3237 0.073 Uiso 1 1 calc R . . 
H37B H 0.7263 0.9148 0.3284 0.073 Uiso 1 1 calc R . . 
H37C H 0.7702 0.8955 0.2290 0.073 Uiso 1 1 calc R . . 
 
loop_ 
 _atom_site_aniso_label 
 _atom_site_aniso_U_11 
 _atom_site_aniso_U_22 
 _atom_site_aniso_U_33 
 _atom_site_aniso_U_23 
 _atom_site_aniso_U_13 
 _atom_site_aniso_U_12 
Ge1 0.02056(7) 0.01874(7) 0.02307(8) 0.00353(5) 0.00473(5) 0.00677(5) 
Ge2 0.02242(8) 0.02102(7) 0.02106(7) 0.00325(5) 0.00469(5) 0.00879(6) 
Si1 0.0292(2) 0.0340(2) 0.0297(2) 0.01413(17) 0.00863(16) 0.01421(17) 
Si2 0.02447(19) 0.02107(19) 0.0366(2) -0.00159(16) 0.00460(16) 0.00566(15) 
Si3 0.02155(18) 0.02111(18) 0.02693(19) 0.00156(14) 0.00604(14) 0.00631(14) 
C1 0.0365(9) 0.0482(10) 0.0471(10) 0.0220(8) 0.0093(7) 0.0226(8) 
C2 0.0687(13) 0.0566(12) 0.0261(8) 0.0062(8) 0.0079(8) 0.0299(10) 
C3 0.0355(9) 0.0644(12) 0.0598(12) 0.0396(10) 0.0183(8) 0.0211(9) 
C4 0.0265(8) 0.0390(9) 0.0477(10) -0.0052(7) 0.0057(7) 0.0034(7) 
C5 0.0396(9) 0.0213(7) 0.0654(12) 0.0022(7) 0.0052(8) 0.0085(7) 
C6 0.0391(9) 0.0350(8) 0.0363(8) -0.0070(7) 0.0058(7) 0.0128(7) 
C7 0.0279(7) 0.0292(8) 0.0516(10) -0.0024(7) 0.0125(7) 0.0108(6) 
C8 0.0259(7) 0.0317(8) 0.0358(8) -0.0012(6) 0.0029(6) 0.0070(6) 
C9 0.0346(8) 0.0394(9) 0.0340(8) 0.0127(7) 0.0138(7) 0.0111(7) 
C11 0.0238(6) 0.0277(7) 0.0222(6) 0.0046(5) 0.0041(5) 0.0122(5) 
C12 0.0304(8) 0.0297(7) 0.0292(7) 0.0009(6) 0.0069(6) 0.0065(6) 
C13 0.0348(8) 0.0417(9) 0.0254(7) -0.0057(6) 0.0058(6) 0.0104(7) 
C14 0.0264(7) 0.0459(9) 0.0231(7) 0.0078(6) 0.0049(6) 0.0153(7) 
C15 0.0267(7) 0.0319(8) 0.0366(8) 0.0086(6) 0.0100(6) 0.0094(6) 
C16 0.0286(7) 0.0271(7) 0.0316(7) 0.0017(6) 0.0070(6) 0.0103(6) 
C17 0.0410(9) 0.0663(12) 0.0315(8) 0.0085(8) 0.0159(7) 0.0158(9) 
C21 0.0250(7) 0.0200(6) 0.0224(6) 0.0018(5) 0.0033(5) 0.0072(5) 
C22 0.0277(7) 0.0310(7) 0.0293(7) 0.0006(6) 0.0071(6) 0.0121(6) 
C23 0.0352(8) 0.0326(8) 0.0239(7) 0.0007(6) 0.0092(6) 0.0084(6) 
C24 0.0306(7) 0.0251(7) 0.0242(7) 0.0039(5) 0.0019(6) 0.0043(6) 
C25 0.0259(7) 0.0408(9) 0.0306(8) 0.0052(6) 0.0033(6) 0.0127(6) 
C26 0.0291(7) 0.0367(8) 0.0246(7) 0.0036(6) 0.0074(6) 0.0136(6) 
C27 0.0424(9) 0.0516(11) 0.0266(8) 0.0092(7) -0.0010(7) 0.0069(8) 
C31 0.0252(7) 0.0223(6) 0.0249(6) 0.0024(5) 0.0078(5) 0.0108(5) 
C32 0.0350(8) 0.0278(7) 0.0304(8) 0.0057(6) 0.0018(6) 0.0103(6) 
C33 0.0441(9) 0.0266(7) 0.0385(9) 0.0121(6) 0.0089(7) 0.0098(7) 
C34 0.0325(8) 0.0251(7) 0.0354(8) 0.0017(6) 0.0143(6) 0.0064(6) 
C35 0.0289(7) 0.0326(8) 0.0320(8) 0.0006(6) 0.0015(6) 0.0072(6) 
C36 0.0309(7) 0.0282(7) 0.0301(7) 0.0067(6) 0.0031(6) 0.0109(6) 
C37 0.0482(11) 0.0297(9) 0.0548(11) 0.0005(8) 0.0121(9) -0.0011(8) 
 
_geom_special_details 
; 
 All esds (except the esd in the dihedral angle between two l.s. planes) 
 are estimated using the full covariance matrix.  The cell esds are taken 
 into account individually in the estimation of esds in distances, angles 
 and torsion angles; correlations between esds in cell parameters are only 
 used when they are defined by crystal symmetry.  An approximate (isotropic) 
 treatment of cell esds is used for estimating esds involving l.s. planes. 
; 
 
loop_ 
 _geom_bond_atom_site_label_1 
 _geom_bond_atom_site_label_2 
 _geom_bond_distance 
 _geom_bond_site_symmetry_2 
 _geom_bond_publ_flag 
Ge1 Si1 2.3830(4) . ? 
Ge1 Si3 2.3876(4) . ? 
Ge1 Si2 2.3887(4) . ? 
Ge1 Ge2 2.4393(2) . ? 
Ge2 C21 1.9587(13) . ? 
Ge2 C11 1.9602(14) . ? 
Ge2 C31 1.9615(14) . ? 
Si1 C2 1.8716(19) . ? 
Si1 C3 1.8741(18) . ? 
Si1 C1 1.8752(17) . ? 
Si2 C6 1.8719(17) . ? 
Si2 C4 1.8734(16) . ? 
Si2 C5 1.8767(17) . ? 
Si3 C9 1.8667(16) . ? 
Si3 C8 1.8737(15) . ? 
Si3 C7 1.8743(15) . ? 
C1 H1A 0.9800 . ? 
C1 H1B 0.9800 . ? 
C1 H1C 0.9800 . ? 
C2 H2A 0.9800 . ? 
C2 H2B 0.9800 . ? 
C2 H2C 0.9800 . ? 
C3 H3A 0.9800 . ? 
C3 H3B 0.9800 . ? 
C3 H3C 0.9800 . ? 
C4 H4A 0.9800 . ? 
C4 H4B 0.9800 . ? 
C4 H4C 0.9800 . ? 
C5 H5A 0.9800 . ? 
C5 H5B 0.9800 . ? 
C5 H5C 0.9800 . ? 
C6 H6A 0.9800 . ? 
C6 H6B 0.9800 . ? 
C6 H6C 0.9800 . ? 
C7 H7A 0.9800 . ? 
C7 H7B 0.9800 . ? 
C7 H7C 0.9800 . ? 
C8 H8A 0.9800 . ? 
C8 H8B 0.9800 . ? 
C8 H8C 0.9800 . ? 
C9 H9A 0.9800 . ? 
C9 H9B 0.9800 . ? 
C9 H9C 0.9800 . ? 
C11 C12 1.393(2) . ? 
C11 C16 1.394(2) . ? 
C12 C13 1.386(2) . ? 
C12 H12 0.9500 . ? 
C13 C14 1.386(2) . ? 
C13 H13 0.9500 . ? 
C14 C15 1.389(2) . ? 
C14 C17 1.511(2) . ? 
C15 C16 1.390(2) . ? 
C15 H15 0.9500 . ? 
C16 H16 0.9500 . ? 
C17 H17A 0.9800 . ? 
C17 H17B 0.9800 . ? 
C17 H17C 0.9800 . ? 
C21 C22 1.3906(19) . ? 
C21 C26 1.3935(19) . ? 
C22 C23 1.392(2) . ? 
C22 H22 0.9500 . ? 
C23 C24 1.387(2) . ? 
C23 H23 0.9500 . ? 
C24 C25 1.387(2) . ? 
C24 C27 1.507(2) . ? 
C25 C26 1.389(2) . ? 
C25 H25 0.9500 . ? 
C26 H26 0.9500 . ? 
C27 H27A 0.9800 . ? 
C27 H27B 0.9800 . ? 
C27 H27C 0.9800 . ? 
C27 H27D 0.9801 . ? 
C27 H27E 0.9800 . ? 
C27 H27F 0.9800 . ? 
C31 C32 1.390(2) . ? 
C31 C36 1.395(2) . ? 
C32 C33 1.388(2) . ? 
C32 H32 0.9500 . ? 
C33 C34 1.391(2) . ? 
C33 H33 0.9500 . ? 
C34 C35 1.385(2) . ? 
C34 C37 1.510(2) . ? 
C35 C36 1.392(2) . ? 
C35 H35 0.9500 . ? 
C36 H36 0.9500 . ? 
C37 H37A 0.9800 . ? 
C37 H37B 0.9800 . ? 
C37 H37C 0.9800 . ? 
 
loop_ 
 _geom_angle_atom_site_label_1 
 _geom_angle_atom_site_label_2 
 _geom_angle_atom_site_label_3 
 _geom_angle 
 _geom_angle_site_symmetry_1 
 _geom_angle_site_symmetry_3 
 _geom_angle_publ_flag 
Si1 Ge1 Si3 108.156(15) . . ? 
Si1 Ge1 Si2 107.960(16) . . ? 
Si3 Ge1 Si2 107.803(15) . . ? 
Si1 Ge1 Ge2 110.756(12) . . ? 
Si3 Ge1 Ge2 110.383(11) . . ? 
Si2 Ge1 Ge2 111.653(12) . . ? 
C21 Ge2 C11 108.93(6) . . ? 
C21 Ge2 C31 106.42(6) . . ? 
C11 Ge2 C31 107.70(6) . . ? 
C21 Ge2 Ge1 112.33(4) . . ? 
C11 Ge2 Ge1 109.87(4) . . ? 
C31 Ge2 Ge1 111.42(4) . . ? 
C2 Si1 C3 109.15(10) . . ? 
C2 Si1 C1 107.91(9) . . ? 
C3 Si1 C1 108.12(8) . . ? 
C2 Si1 Ge1 110.82(6) . . ? 
C3 Si1 Ge1 112.54(6) . . ? 
C1 Si1 Ge1 108.15(6) . . ? 
C6 Si2 C4 109.47(8) . . ? 
C6 Si2 C5 107.22(8) . . ? 
C4 Si2 C5 108.61(8) . . ? 
C6 Si2 Ge1 111.73(5) . . ? 
C4 Si2 Ge1 110.57(6) . . ? 
C5 Si2 Ge1 109.13(6) . . ? 
C9 Si3 C8 109.11(7) . . ? 
C9 Si3 C7 108.39(8) . . ? 
C8 Si3 C7 108.02(7) . . ? 
C9 Si3 Ge1 109.70(5) . . ? 
C8 Si3 Ge1 112.90(5) . . ? 
C7 Si3 Ge1 108.62(5) . . ? 
Si1 C1 H1A 109.5 . . ? 
Si1 C1 H1B 109.5 . . ? 
H1A C1 H1B 109.5 . . ? 
Si1 C1 H1C 109.5 . . ? 
H1A C1 H1C 109.5 . . ? 
H1B C1 H1C 109.5 . . ? 
Si1 C2 H2A 109.5 . . ? 
Si1 C2 H2B 109.5 . . ? 
H2A C2 H2B 109.5 . . ? 
Si1 C2 H2C 109.5 . . ? 
H2A C2 H2C 109.5 . . ? 
H2B C2 H2C 109.5 . . ? 
Si1 C3 H3A 109.5 . . ? 
Si1 C3 H3B 109.5 . . ? 
H3A C3 H3B 109.5 . . ? 
Si1 C3 H3C 109.5 . . ? 
H3A C3 H3C 109.5 . . ? 
H3B C3 H3C 109.5 . . ? 
Si2 C4 H4A 109.5 . . ? 
Si2 C4 H4B 109.5 . . ? 
H4A C4 H4B 109.5 . . ? 
Si2 C4 H4C 109.5 . . ? 
H4A C4 H4C 109.5 . . ? 
H4B C4 H4C 109.5 . . ? 
Si2 C5 H5A 109.5 . . ? 
Si2 C5 H5B 109.5 . . ? 
H5A C5 H5B 109.5 . . ? 
Si2 C5 H5C 109.5 . . ? 
H5A C5 H5C 109.5 . . ? 
H5B C5 H5C 109.5 . . ? 
Si2 C6 H6A 109.5 . . ? 
Si2 C6 H6B 109.5 . . ? 
H6A C6 H6B 109.5 . . ? 
Si2 C6 H6C 109.5 . . ? 
H6A C6 H6C 109.5 . . ? 
H6B C6 H6C 109.5 . . ? 
Si3 C7 H7A 109.5 . . ? 
Si3 C7 H7B 109.5 . . ? 
H7A C7 H7B 109.5 . . ? 
Si3 C7 H7C 109.5 . . ? 
H7A C7 H7C 109.5 . . ? 
H7B C7 H7C 109.5 . . ? 
Si3 C8 H8A 109.5 . . ? 
Si3 C8 H8B 109.5 . . ? 
H8A C8 H8B 109.5 . . ? 
Si3 C8 H8C 109.5 . . ? 
H8A C8 H8C 109.5 . . ? 
H8B C8 H8C 109.5 . . ? 
Si3 C9 H9A 109.5 . . ? 
Si3 C9 H9B 109.5 . . ? 
H9A C9 H9B 109.5 . . ? 
Si3 C9 H9C 109.5 . . ? 
H9A C9 H9C 109.5 . . ? 
H9B C9 H9C 109.5 . . ? 
C12 C11 C16 117.00(13) . . ? 
C12 C11 Ge2 121.76(11) . . ? 
C16 C11 Ge2 121.07(10) . . ? 
C13 C12 C11 121.40(14) . . ? 
C13 C12 H12 119.3 . . ? 
C11 C12 H12 119.3 . . ? 
C14 C13 C12 121.37(14) . . ? 
C14 C13 H13 119.3 . . ? 
C12 C13 H13 119.3 . . ? 
C13 C14 C15 117.70(14) . . ? 
C13 C14 C17 121.17(15) . . ? 
C15 C14 C17 121.13(15) . . ? 
C14 C15 C16 120.99(14) . . ? 
C14 C15 H15 119.5 . . ? 
C16 C15 H15 119.5 . . ? 
C15 C16 C11 121.51(14) . . ? 
C15 C16 H16 119.2 . . ? 
C11 C16 H16 119.2 . . ? 
C14 C17 H17A 109.5 . . ? 
C14 C17 H17B 109.5 . . ? 
H17A C17 H17B 109.5 . . ? 
C14 C17 H17C 109.5 . . ? 
H17A C17 H17C 109.5 . . ? 
H17B C17 H17C 109.5 . . ? 
C22 C21 C26 117.21(13) . . ? 
C22 C21 Ge2 120.73(10) . . ? 
C26 C21 Ge2 121.98(10) . . ? 
C21 C22 C23 121.61(14) . . ? 
C21 C22 H22 119.2 . . ? 
C23 C22 H22 119.2 . . ? 
C24 C23 C22 120.80(13) . . ? 
C24 C23 H23 119.6 . . ? 
C22 C23 H23 119.6 . . ? 
C25 C24 C23 117.88(13) . . ? 
C25 C24 C27 121.13(15) . . ? 
C23 C24 C27 120.98(14) . . ? 
C24 C25 C26 121.29(14) . . ? 
C24 C25 H25 119.4 . . ? 
C26 C25 H25 119.4 . . ? 
C25 C26 C21 121.21(13) . . ? 
C25 C26 H26 119.4 . . ? 
C21 C26 H26 119.4 . . ? 
C24 C27 H27A 109.5 . . ? 
C24 C27 H27B 109.5 . . ? 
C24 C27 H27C 109.5 . . ? 
C24 C27 H27D 109.4 . . ? 
C24 C27 H27E 109.5 . . ? 
H27D C27 H27E 109.5 . . ? 
C24 C27 H27F 109.5 . . ? 
H27D C27 H27F 109.5 . . ? 
H27E C27 H27F 109.5 . . ? 
C32 C31 C36 117.16(13) . . ? 
C32 C31 Ge2 121.12(11) . . ? 
C36 C31 Ge2 121.72(10) . . ? 
C33 C32 C31 121.37(14) . . ? 
C33 C32 H32 119.3 . . ? 
C31 C32 H32 119.3 . . ? 
C32 C33 C34 121.28(14) . . ? 
C32 C33 H33 119.4 . . ? 
C34 C33 H33 119.4 . . ? 
C35 C34 C33 117.67(14) . . ? 
C35 C34 C37 121.36(15) . . ? 
C33 C34 C37 120.97(15) . . ? 
C34 C35 C36 121.12(14) . . ? 
C34 C35 H35 119.4 . . ? 
C36 C35 H35 119.4 . . ? 
C35 C36 C31 121.40(14) . . ? 
C35 C36 H36 119.3 . . ? 
C31 C36 H36 119.3 . . ? 
C34 C37 H37A 109.5 . . ? 
C34 C37 H37B 109.5 . . ? 
H37A C37 H37B 109.5 . . ? 
C34 C37 H37C 109.5 . . ? 
H37A C37 H37C 109.5 . . ? 
H37B C37 H37C 109.5 . . ? 
 
loop_ 
 _geom_torsion_atom_site_label_1 
 _geom_torsion_atom_site_label_2 
 _geom_torsion_atom_site_label_3 
 _geom_torsion_atom_site_label_4 
 _geom_torsion 
 _geom_torsion_site_symmetry_1 
 _geom_torsion_site_symmetry_2 
 _geom_torsion_site_symmetry_3 
 _geom_torsion_site_symmetry_4 
 _geom_torsion_publ_flag 
Si1 Ge1 Ge2 C21 -148.07(4) . . . . ? 
Si3 Ge1 Ge2 C21 92.17(4) . . . . ? 
Si2 Ge1 Ge2 C21 -27.73(4) . . . . ? 
Si1 Ge1 Ge2 C11 -26.64(4) . . . . ? 
Si3 Ge1 Ge2 C11 -146.40(4) . . . . ? 
Si2 Ge1 Ge2 C11 93.70(4) . . . . ? 
Si1 Ge1 Ge2 C31 92.63(4) . . . . ? 
Si3 Ge1 Ge2 C31 -27.13(4) . . . . ? 
Si2 Ge1 Ge2 C31 -147.02(4) . . . . ? 
Si3 Ge1 Si1 C2 75.52(7) . . . . ? 
Si2 Ge1 Si1 C2 -168.08(7) . . . . ? 
Ge2 Ge1 Si1 C2 -45.56(7) . . . . ? 
Si3 Ge1 Si1 C3 -161.93(8) . . . . ? 
Si2 Ge1 Si1 C3 -45.54(8) . . . . ? 
Ge2 Ge1 Si1 C3 76.99(8) . . . . ? 
Si3 Ge1 Si1 C1 -42.57(7) . . . . ? 
Si2 Ge1 Si1 C1 73.83(7) . . . . ? 
Ge2 Ge1 Si1 C1 -163.65(6) . . . . ? 
Si1 Ge1 Si2 C6 -163.05(6) . . . . ? 
Si3 Ge1 Si2 C6 -46.43(6) . . . . ? 
Ge2 Ge1 Si2 C6 74.98(6) . . . . ? 
Si1 Ge1 Si2 C4 74.75(7) . . . . ? 
Si3 Ge1 Si2 C4 -168.63(7) . . . . ? 
Ge2 Ge1 Si2 C4 -47.22(7) . . . . ? 
Si1 Ge1 Si2 C5 -44.65(7) . . . . ? 
Si3 Ge1 Si2 C5 71.97(7) . . . . ? 
Ge2 Ge1 Si2 C5 -166.63(7) . . . . ? 
Si1 Ge1 Si3 C9 -164.19(6) . . . . ? 
Si2 Ge1 Si3 C9 79.31(6) . . . . ? 
Ge2 Ge1 Si3 C9 -42.88(6) . . . . ? 
Si1 Ge1 Si3 C8 -42.28(6) . . . . ? 
Si2 Ge1 Si3 C8 -158.77(6) . . . . ? 
Ge2 Ge1 Si3 C8 79.04(6) . . . . ? 
Si1 Ge1 Si3 C7 77.50(6) . . . . ? 
Si2 Ge1 Si3 C7 -39.00(6) . . . . ? 
Ge2 Ge1 Si3 C7 -161.19(6) . . . . ? 
C21 Ge2 C11 C12 -117.80(12) . . . . ? 
C31 Ge2 C11 C12 -2.77(13) . . . . ? 
Ge1 Ge2 C11 C12 118.76(11) . . . . ? 
C21 Ge2 C11 C16 67.14(12) . . . . ? 
C31 Ge2 C11 C16 -177.84(11) . . . . ? 
Ge1 Ge2 C11 C16 -56.30(12) . . . . ? 
C16 C11 C12 C13 1.0(2) . . . . ? 
Ge2 C11 C12 C13 -174.24(12) . . . . ? 
C11 C12 C13 C14 0.4(2) . . . . ? 
C12 C13 C14 C15 -1.6(2) . . . . ? 
C12 C13 C14 C17 178.20(16) . . . . ? 
C13 C14 C15 C16 1.4(2) . . . . ? 
C17 C14 C15 C16 -178.44(15) . . . . ? 
C14 C15 C16 C11 0.1(2) . . . . ? 
C12 C11 C16 C15 -1.3(2) . . . . ? 
Ge2 C11 C16 C15 174.03(11) . . . . ? 
C11 Ge2 C21 C22 -169.60(11) . . . . ? 
C31 Ge2 C21 C22 74.55(12) . . . . ? 
Ge1 Ge2 C21 C22 -47.63(12) . . . . ? 
C11 Ge2 C21 C26 13.80(13) . . . . ? 
C31 Ge2 C21 C26 -102.05(12) . . . . ? 
Ge1 Ge2 C21 C26 135.77(11) . . . . ? 
C26 C21 C22 C23 -0.1(2) . . . . ? 
Ge2 C21 C22 C23 -176.84(11) . . . . ? 
C21 C22 C23 C24 0.3(2) . . . . ? 
C22 C23 C24 C25 -0.3(2) . . . . ? 
C22 C23 C24 C27 178.66(15) . . . . ? 
C23 C24 C25 C26 0.1(2) . . . . ? 
C27 C24 C25 C26 -178.80(15) . . . . ? 
C24 C25 C26 C21 0.0(2) . . . . ? 
C22 C21 C26 C25 -0.1(2) . . . . ? 
Ge2 C21 C26 C25 176.65(12) . . . . ? 
C21 Ge2 C31 C32 8.02(13) . . . . ? 
C11 Ge2 C31 C32 -108.66(12) . . . . ? 
Ge1 Ge2 C31 C32 130.78(11) . . . . ? 
C21 Ge2 C31 C36 -171.67(11) . . . . ? 
C11 Ge2 C31 C36 71.65(13) . . . . ? 
Ge1 Ge2 C31 C36 -48.92(12) . . . . ? 
C36 C31 C32 C33 -0.3(2) . . . . ? 
Ge2 C31 C32 C33 179.95(12) . . . . ? 
C31 C32 C33 C34 0.7(3) . . . . ? 
C32 C33 C34 C35 -0.6(2) . . . . ? 
C32 C33 C34 C37 179.48(16) . . . . ? 
C33 C34 C35 C36 0.3(2) . . . . ? 
C37 C34 C35 C36 -179.80(15) . . . . ? 
C34 C35 C36 C31 0.0(2) . . . . ? 
C32 C31 C36 C35 0.0(2) . . . . ? 
Ge2 C31 C36 C35 179.73(12) . . . . ? 
 
_diffrn_measured_fraction_theta_max    0.997 
_diffrn_reflns_theta_full              28.00 
_diffrn_measured_fraction_theta_full   0.997 
_refine_diff_density_max    0.440 
_refine_diff_density_min   -0.203 
_refine_diff_density_rms    0.051 
