# Supplementary material for: Oligoorganogermanes: Interplay between Aryl and Trimethylsilyl Substituents
Source: Molecules. 2022 Mar 26;27(7):2147. doi: 10.3390/molecules27072147 (PMC9000802; doi:10.3390/molecules27072147)
Supplement: Supplementary file 1 [file molecules-27-02147-s001.zip › 2.cif]

 
data_t 

_iucr_refine_instructions_details
;
TITL t in P-1
CELL 0.71073  12.6869  16.0638  16.0959  86.839  86.299  81.912
ZERR    4.00   0.0009   0.0011   0.0011   0.001   0.001   0.001
LATT  1
SFAC C H F SI GE
UNIT 108 156 12 12 8
TEMP -153
SIZE .24 .20 .18
 
L.S. 10
BOND $H
ACTA
CONF
FMAP 2
PLAN 8
OMIT -2 58
OMIT  0  -1   1
OMIT  1   1   0
OMIT  1   0   0
OMIT  1  -4   1
OMIT  2  -1   4
OMIT  0   0   1
OMIT  0   1   0
OMIT  1   1   1
OMIT -1   1   0
OMIT -1   0   1
 
WGHT    0.031500    0.093100
FVAR       0.10144
GE1   5    0.346762    0.379754    0.733341    11.00000    0.01524    0.02140 =
         0.01834    0.00146   -0.00144   -0.00092
GE2   5    0.218142    0.508131    0.733978    11.00000    0.01581    0.02034 =
         0.01956    0.00075   -0.00176   -0.00105
SI1   4    0.291716    0.281695    0.839042    11.00000    0.02673    0.02525 =
         0.02588    0.00570    0.00316   -0.00054
SI2   4    0.518854    0.410833    0.762876    11.00000    0.01632    0.03407 =
         0.02853    0.00256   -0.00475   -0.00275
SI3   4    0.355532    0.319888    0.599932    11.00000    0.02013    0.02578 =
         0.02314   -0.00305   -0.00166   -0.00066
F1    3   -0.212618    0.452569    0.900626    11.00000    0.03203    0.09643 =
         0.06458    0.00322    0.02091   -0.02016
F2    3    0.407343    0.763983    0.922892    11.00000    0.06337    0.04913 =
         0.05074   -0.01461   -0.00552   -0.03111
F3    3    0.124383    0.652601    0.384269    11.00000    0.05793    0.09917 =
         0.02524    0.02148   -0.01547   -0.01509
C11   1    0.408446    0.205124    0.871673    11.00000    0.03840    0.03126 =
         0.04472    0.00996   -0.00161    0.00263
AFIX 137
H11A  2    0.383675    0.162405    0.911159    11.00000   -1.50000
H11B  2    0.458387    0.235024    0.898374    11.00000   -1.50000
H11C  2    0.444434    0.177824    0.822584    11.00000   -1.50000
AFIX   0
C12   1    0.190608    0.221791    0.799183    11.00000    0.03557    0.04226 =
         0.05805    0.01223   -0.00062   -0.01680
AFIX 137
H12A  2    0.168268    0.182247    0.843176    11.00000   -1.50000
H12B  2    0.222085    0.190577    0.750941    11.00000   -1.50000
H12C  2    0.128544    0.261191    0.782566    11.00000   -1.50000
AFIX   0
C13   1    0.229667    0.338563    0.932359    11.00000    0.05764    0.03852 =
         0.02834    0.00981    0.01218    0.00771
AFIX 137
H13A  2    0.205240    0.297941    0.974375    11.00000   -1.50000
H13B  2    0.168813    0.379274    0.915762    11.00000   -1.50000
H13C  2    0.282477    0.368234    0.955775    11.00000   -1.50000
AFIX   0
C14   1    0.079835    0.490052    0.788644    11.00000    0.01669    0.02237 =
         0.02422    0.00384    0.00051    0.00080
C15   1    0.019398    0.433856    0.757719    11.00000    0.02755    0.03145 =
         0.02869   -0.00116    0.00162   -0.00608
AFIX  43
H15   2    0.046625    0.403388    0.710239    11.00000   -1.20000
AFIX   0
C16   1   -0.079207    0.421266    0.794338    11.00000    0.02883    0.04436 =
         0.04136    0.00180    0.00007   -0.01576
AFIX  43
H16   2   -0.120259    0.383587    0.772090    11.00000   -1.20000
AFIX   0
C17   1   -0.115807    0.464832    0.863689    11.00000    0.02167    0.05335 =
         0.04060    0.01035    0.00755   -0.00641
C18   1   -0.060548    0.520886    0.897006    11.00000    0.02880    0.04352 =
         0.02764   -0.00008    0.00641    0.00367
AFIX  43
H18   2   -0.088455    0.550420    0.944898    11.00000   -1.20000
AFIX   0
C19   1    0.037717    0.533343    0.858662    11.00000    0.02606    0.02847 =
         0.02618    0.00058   -0.00063    0.00050
AFIX  43
H19   2    0.077115    0.572292    0.880701    11.00000   -1.20000
AFIX   0
C21   1    0.553706    0.506755    0.702041    11.00000    0.02768    0.03855 =
         0.06057    0.00601   -0.00112   -0.00971
AFIX 137
H21A  2    0.626587    0.515131    0.712685    11.00000   -1.50000
H21B  2    0.503963    0.555983    0.719126    11.00000   -1.50000
H21C  2    0.548830    0.499411    0.642435    11.00000   -1.50000
AFIX   0
C22   1    0.526967    0.426394    0.876345    11.00000    0.03384    0.08066 =
         0.03785   -0.00655   -0.01499   -0.01281
AFIX 137
H22A  2    0.599969    0.434075    0.887385    11.00000   -1.50000
H22B  2    0.507307    0.376895    0.908792    11.00000   -1.50000
H22C  2    0.477881    0.476373    0.892377    11.00000   -1.50000
AFIX   0
C23   1    0.618059    0.318026    0.733414    11.00000    0.02300    0.04096 =
         0.05153    0.01121    0.00109    0.00446
AFIX 137
H23A  2    0.690295    0.330420    0.740587    11.00000   -1.50000
H23B  2    0.611224    0.306250    0.675055    11.00000   -1.50000
H23C  2    0.604590    0.268822    0.769177    11.00000   -1.50000
AFIX   0
C24   1    0.273761    0.594178    0.793636    11.00000    0.02044    0.02221 =
         0.02586   -0.00077   -0.00363   -0.00191
C25   1    0.288719    0.581412    0.878647    11.00000    0.04076    0.02837 =
         0.02960    0.00607   -0.00967   -0.01267
AFIX  43
H25   2    0.268814    0.532071    0.907053    11.00000   -1.20000
AFIX   0
C26   1    0.331872    0.638814    0.922827    11.00000    0.05014    0.04303 =
         0.02898    0.00258   -0.01376   -0.01832
AFIX  43
H26   2    0.340085    0.630104    0.981042    11.00000   -1.20000
AFIX   0
C27   1    0.362311    0.708400    0.880192    11.00000    0.03519    0.03270 =
         0.03889   -0.00831   -0.00435   -0.01344
C28   1    0.348712    0.724819    0.796661    11.00000    0.03978    0.02398 =
         0.03737   -0.00022    0.00343   -0.01012
AFIX  43
H28   2    0.369132    0.774329    0.768954    11.00000   -1.20000
AFIX   0
C29   1    0.304356    0.667054    0.754061    11.00000    0.02829    0.02604 =
         0.02602    0.00199   -0.00052   -0.00286
AFIX  43
H29   2    0.294492    0.677384    0.696208    11.00000   -1.20000
AFIX   0
C31   1    0.404849    0.204372    0.609218    11.00000    0.03804    0.02984 =
         0.04147   -0.00512    0.00042    0.00375
AFIX 137
H31A  2    0.414820    0.181612    0.553571    11.00000   -1.50000
H31B  2    0.352535    0.175602    0.642911    11.00000   -1.50000
H31C  2    0.472981    0.195495    0.636028    11.00000   -1.50000
AFIX   0
C32   1    0.220525    0.334843    0.556545    11.00000    0.02938    0.04324 =
         0.03791   -0.01475   -0.01203   -0.00051
AFIX 137
H32A  2    0.225591    0.311237    0.501340    11.00000   -1.50000
H32B  2    0.193646    0.395065    0.551774    11.00000   -1.50000
H32C  2    0.171611    0.306062    0.593790    11.00000   -1.50000
AFIX   0
C33   1    0.448736    0.369499    0.523356    11.00000    0.03797    0.04500 =
         0.02516   -0.00234    0.00378   -0.00847
AFIX 137
H33A  2    0.451163    0.342863    0.469809    11.00000   -1.50000
H33B  2    0.520330    0.361768    0.544550    11.00000   -1.50000
H33C  2    0.423391    0.429774    0.515717    11.00000   -1.50000
AFIX   0
C34   1    0.188947    0.553646    0.620663    11.00000    0.01999    0.01963 =
         0.02139   -0.00128   -0.00254    0.00056
C35   1    0.270687    0.573106    0.563888    11.00000    0.02007    0.03529 =
         0.02685    0.00073   -0.00177   -0.00285
AFIX  43
H35   2    0.342230    0.563626    0.580107    11.00000   -1.20000
AFIX   0
C36   1    0.249675    0.605994    0.484286    11.00000    0.03226    0.04996 =
         0.02344    0.00333    0.00295   -0.01046
AFIX  43
H36   2    0.305840    0.619207    0.446084    11.00000   -1.20000
AFIX   0
C37   1    0.145741    0.619035    0.461927    11.00000    0.03994    0.04873 =
         0.01908    0.00679   -0.00885   -0.00544
C38   1    0.062556    0.600397    0.514946    11.00000    0.02554    0.04347 =
         0.03029    0.00201   -0.00972   -0.00138
AFIX  43
H38   2   -0.008550    0.609648    0.497748    11.00000   -1.20000
AFIX   0
C39   1    0.084890    0.567683    0.594350    11.00000    0.01904    0.03023 =
         0.02686    0.00058   -0.00172   -0.00004
AFIX  43
H39   2    0.028001    0.554475    0.631821    11.00000   -1.20000
AFIX   0
GE3   5    0.835535    0.873799    0.742988    11.00000    0.01796    0.01993 =
         0.02040    0.00117   -0.00210   -0.00224
GE4   5    0.714022    1.005030    0.734711    11.00000    0.01856    0.01960 =
         0.02189   -0.00040   -0.00258   -0.00201
SI4   4    0.927361    0.865954    0.869302    11.00000    0.03078    0.03111 =
         0.02792    0.00404   -0.01127   -0.00401
SI5   4    0.967754    0.870093    0.630076    11.00000    0.02640    0.02570 =
         0.02956   -0.00174    0.00606   -0.00479
SI6   4    0.737324    0.757097    0.738617    11.00000    0.02432    0.02142 =
         0.02580    0.00038   -0.00110   -0.00484
F4    3    0.899201    1.262756    0.923804    11.00000    0.13516    0.06433 =
         0.06187   -0.00999   -0.03931   -0.05466
F5    3    0.648534    1.141073    0.377847    11.00000    0.07248    0.07884 =
         0.03208    0.02373   -0.01409   -0.01436
F6    3    0.281278    0.949981    0.898056    11.00000    0.03070    0.08497 =
         0.08912   -0.01824    0.02285   -0.02372
C41   1    1.031659    0.937614    0.862687    11.00000    0.05272    0.07353 =
         0.05706    0.01087   -0.02792   -0.03085
AFIX 137
H41A  2    1.069052    0.931679    0.914542    11.00000   -1.50000
H41B  2    0.997939    0.995961    0.854292    11.00000   -1.50000
H41C  2    1.082743    0.922826    0.815754    11.00000   -1.50000
AFIX   0
C42   1    0.991650    0.754526    0.885527    11.00000    0.05032    0.04576 =
         0.03734    0.00549   -0.01386    0.01013
AFIX 137
H42A  2    1.028872    0.748628    0.937461    11.00000   -1.50000
H42B  2    1.042872    0.739677    0.838694    11.00000   -1.50000
H42C  2    0.936870    0.716925    0.888920    11.00000   -1.50000
AFIX   0
C43   1    0.835963    0.893934    0.962487    11.00000    0.05665    0.04426 =
         0.02604    0.00041   -0.00788   -0.00103
AFIX 137
H43A  2    0.876517    0.885770    1.012784    11.00000   -1.50000
H43B  2    0.779587    0.857744    0.967233    11.00000   -1.50000
H43C  2    0.803903    0.952946    0.956261    11.00000   -1.50000
AFIX   0
C44   1    0.768174    1.091443    0.794686    11.00000    0.02587    0.02091 =
         0.02906   -0.00129   -0.00633   -0.00355
C45   1    0.721736    1.120242    0.869979    11.00000    0.05183    0.02739 =
         0.02917   -0.00028    0.00078   -0.01022
AFIX  43
H45   2    0.658228    1.100129    0.891950    11.00000   -1.20000
AFIX   0
C46   1    0.765228    1.177510    0.914138    11.00000    0.09471    0.03412 =
         0.02482   -0.00438   -0.00372   -0.02003
AFIX  43
H46   2    0.732961    1.196149    0.965980    11.00000   -1.20000
AFIX   0
C47   1    0.855818    1.206336    0.880918    11.00000    0.07848    0.03549 =
         0.04554   -0.00207   -0.02839   -0.02162
C48   1    0.903794    1.182066    0.806460    11.00000    0.04225    0.04930 =
         0.07092   -0.01416   -0.01007   -0.02205
AFIX  43
H48   2    0.965548    1.204588    0.784178    11.00000   -1.20000
AFIX   0
C49   1    0.860222    1.123572    0.763895    11.00000    0.02928    0.04524 =
         0.05240   -0.01827    0.00286   -0.01125
AFIX  43
H49   2    0.893946    1.104954    0.712498    11.00000   -1.20000
AFIX   0
C51   1    1.081533    0.787647    0.656491    11.00000    0.03129    0.04125 =
         0.05731   -0.00230    0.01189    0.00506
AFIX 137
H51A  2    1.131661    0.779521    0.607754    11.00000   -1.50000
H51B  2    1.054414    0.734569    0.672792    11.00000   -1.50000
H51C  2    1.118144    0.805647    0.702768    11.00000   -1.50000
AFIX   0
C52   1    0.913759    0.843398    0.530828    11.00000    0.05858    0.04581 =
         0.03207   -0.00568    0.00626   -0.01754
AFIX 137
H52A  2    0.970622    0.839949    0.486447    11.00000   -1.50000
H52B  2    0.855582    0.887182    0.515285    11.00000   -1.50000
H52C  2    0.886808    0.789089    0.538798    11.00000   -1.50000
AFIX   0
C53   1    1.021167    0.973019    0.612971    11.00000    0.04083    0.03758 =
         0.03909   -0.00163    0.01014   -0.01572
AFIX 137
H53A  2    1.079072    0.967917    0.569434    11.00000   -1.50000
H53B  2    1.048380    0.988146    0.664910    11.00000   -1.50000
H53C  2    0.963992    1.016836    0.595621    11.00000   -1.50000
AFIX   0
C54   1    0.694346    1.049562    0.619734    11.00000    0.01981    0.02664 =
         0.02395    0.00236   -0.00298    0.00020
C55   1    0.710111    1.131419    0.594153    11.00000    0.03254    0.02315 =
         0.02964   -0.00172    0.00450   -0.00074
AFIX  43
H55   2    0.731607    1.166915    0.633319    11.00000   -1.20000
AFIX   0
C56   1    0.695231    1.162391    0.513013    11.00000    0.04056    0.02911 =
         0.03683    0.00874    0.00741    0.00060
AFIX  43
H56   2    0.707237    1.218073    0.496246    11.00000   -1.20000
AFIX   0
C57   1    0.662901    1.110940    0.457759    11.00000    0.03385    0.05325 =
         0.02641    0.01262   -0.00429   -0.00123
C58   1    0.645773    1.030189    0.479176    11.00000    0.06158    0.05416 =
         0.03161    0.00428   -0.01766   -0.02264
AFIX  43
H58   2    0.623531    0.995554    0.439552    11.00000   -1.20000
AFIX   0
C59   1    0.661861    1.000401    0.560506    11.00000    0.05497    0.03283 =
         0.03337    0.00568   -0.01344   -0.01753
AFIX  43
H59   2    0.650253    0.944401    0.576256    11.00000   -1.20000
AFIX   0
C61   1    0.675849    0.729164    0.843741    11.00000    0.05120    0.04027 =
         0.03721    0.00163    0.00978   -0.01829
AFIX 137
H61A  2    0.641594    0.678526    0.840489    11.00000   -1.50000
H61B  2    0.622436    0.775880    0.861584    11.00000   -1.50000
H61C  2    0.731391    0.718490    0.884083    11.00000   -1.50000
AFIX   0
C62   1    0.628318    0.779682    0.664083    11.00000    0.03319    0.03176 =
         0.04610   -0.00304   -0.01070   -0.00728
AFIX 137
H62A  2    0.588668    0.731475    0.664966    11.00000   -1.50000
H62B  2    0.659423    0.789584    0.607691    11.00000   -1.50000
H62C  2    0.579832    0.829802    0.680595    11.00000   -1.50000
AFIX   0
C63   1    0.829847    0.662960    0.703007    11.00000    0.03378    0.02484 =
         0.04051   -0.00221   -0.00311   -0.00059
AFIX 137
H63A  2    0.789692    0.615531    0.699614    11.00000   -1.50000
H63B  2    0.885508    0.648021    0.742807    11.00000   -1.50000
H63C  2    0.862791    0.676034    0.647954    11.00000   -1.50000
AFIX   0
C64   1    0.573264    0.989133    0.786053    11.00000    0.02016    0.02017 =
         0.03150   -0.00521    0.00005   -0.00300
C65   1    0.480952    1.005275    0.742093    11.00000    0.02525    0.03161 =
         0.03874   -0.00511   -0.00557   -0.00012
AFIX  43
H65   2    0.485434    1.025877    0.685689    11.00000   -1.20000
AFIX   0
C66   1    0.382270    0.991786    0.779264    11.00000    0.02058    0.04847 =
         0.06239   -0.01507   -0.00721   -0.00393
AFIX  43
H66   2    0.319755    1.002178    0.748729    11.00000   -1.20000
AFIX   0
C67   1    0.377571    0.963037    0.861305    11.00000    0.02493    0.04238 =
         0.06098   -0.01645    0.01261   -0.01273
C68   1    0.465289    0.946364    0.907041    11.00000    0.03821    0.03986 =
         0.04051   -0.00521    0.01007   -0.01579
AFIX  43
H68   2    0.459536    0.926766    0.963706    11.00000   -1.20000
AFIX   0
C69   1    0.563415    0.958764    0.868664    11.00000    0.02701    0.03166 =
         0.03332   -0.00033   -0.00098   -0.00703
AFIX  43
H69   2    0.625519    0.946229    0.899500    11.00000   -1.20000
 
HKLF 4
 
REM  t in P-1
REM R1 =  0.0273 for  13372 Fo > 4sig(Fo)  and  0.0415 for all  17152 data
REM    649 parameters refined using      0 restraints
 
END  
     
WGHT      0.0315      0.0931 
REM Highest difference peak  0.377,  deepest hole -0.285,  1-sigma level  0.059
Q1    1   0.2460  0.5545  0.7724  11.00000  0.05    0.38
Q2    1   0.6976  1.0298  0.6675  11.00000  0.05    0.37
Q3    1   0.2040  0.5344  0.6694  11.00000  0.05    0.37
Q4    1   0.8037  0.9285  0.7551  11.00000  0.05    0.37
Q5    1   0.8922  0.8720  0.6894  11.00000  0.05    0.36
Q6    1   0.4273  0.3944  0.7370  11.00000  0.05    0.36
Q7    1   0.2985  0.6228  0.7757  11.00000  0.05    0.35
Q8    1   0.6859  0.7675  0.7014  11.00000  0.05    0.35

;
 
_audit_creation_method            SHELXL-97 
_chemical_name_systematic 
; 
 ? 
; 
_chemical_name_common             ? 
_chemical_melting_point           ? 
_chemical_formula_moiety          'C27 H39 F3 Ge2 Si3'
_chemical_formula_sum 
 'C27 H39 F3 Ge2 Si3' 
_chemical_formula_weight          650.03 
 
loop_ 
 _atom_type_symbol 
 _atom_type_description 
 _atom_type_scat_dispersion_real 
 _atom_type_scat_dispersion_imag 
 _atom_type_scat_source 
 'C'  'C'   0.0033   0.0016 
 'International Tables Vol C Tables 4.2.6.8 and 6.1.1.4' 
 'H'  'H'   0.0000   0.0000 
 'International Tables Vol C Tables 4.2.6.8 and 6.1.1.4' 
 'F'  'F'   0.0171   0.0103 
 'International Tables Vol C Tables 4.2.6.8 and 6.1.1.4' 
 'Si'  'Si'   0.0817   0.0704 
 'International Tables Vol C Tables 4.2.6.8 and 6.1.1.4' 
 'Ge'  'Ge'   0.1547   1.8001 
 'International Tables Vol C Tables 4.2.6.8 and 6.1.1.4' 
 
_symmetry_cell_setting            triclinic
_symmetry_space_group_name_H-M    'P -1'
_symmetry_space_group_name_Hall   '-P 1'
 
loop_ 
 _symmetry_equiv_pos_as_xyz 
 'x, y, z' 
 '-x, -y, -z' 
 
_cell_length_a                    12.6869(9) 
_cell_length_b                    16.0638(11) 
_cell_length_c                    16.0959(11) 
_cell_angle_alpha                 86.839(1) 
_cell_angle_beta                  86.299(1) 
_cell_angle_gamma                 81.912(1) 
_cell_volume                      3237.4(4) 
_cell_formula_units_Z             4 
_cell_measurement_temperature     120(2) 
_cell_measurement_reflns_used     9951
_cell_measurement_theta_min       2.203
_cell_measurement_theta_max       30.390
 
_exptl_crystal_description        block
_exptl_crystal_colour             colourless
_exptl_crystal_size_max           0.24 
_exptl_crystal_size_mid           0.20 
_exptl_crystal_size_min           0.18 
_exptl_crystal_density_meas       ? 
_exptl_crystal_density_diffrn     1.334 
_exptl_crystal_density_method     'not measured' 
_exptl_crystal_F_000              1336 
_exptl_absorpt_coefficient_mu     1.999 
_exptl_absorpt_correction_type    multi-scan
_exptl_absorpt_correction_T_min   0.6455 
_exptl_absorpt_correction_T_max   0.7149 
_exptl_absorpt_process_details    'SADABS (Bruker, 2008)'
 
_exptl_special_details 
; 
 ? 
; 
 
_diffrn_ambient_temperature       120(2) 
_diffrn_radiation_wavelength      0.71073 
_diffrn_radiation_type            MoK\a 
_diffrn_radiation_source          'fine-focus sealed tube' 
_diffrn_radiation_monochromator   graphite 
_diffrn_measurement_device_type   'Bruker SMART APEX II'
_diffrn_measurement_method        \w
_diffrn_detector_area_resol_mean  ? 
_diffrn_standards_number          .
_diffrn_standards_interval_count  ? 
_diffrn_standards_interval_time   .
_diffrn_standards_decay_%         0
_diffrn_reflns_number             36739 
_diffrn_reflns_av_R_equivalents   0.0202 
_diffrn_reflns_av_sigmaI/netI     0.0308 
_diffrn_reflns_limit_h_min        -17 
_diffrn_reflns_limit_h_max        17 
_diffrn_reflns_limit_k_min        -21 
_diffrn_reflns_limit_k_max        21 
_diffrn_reflns_limit_l_min        -21 
_diffrn_reflns_limit_l_max        21 
_diffrn_reflns_theta_min          1.76 
_diffrn_reflns_theta_max          29.00 
_reflns_number_total              17152 
_reflns_number_gt                 13372 
_reflns_threshold_expression      I>2\s(I) 
 
_computing_data_collection        '<i>APEX2</i> (Bruker, 2008)'
_computing_cell_refinement        'SAINT (Bruker, 2008)'
_computing_data_reduction         'SAINT (Bruker, 2008)'
_computing_structure_solution     'SHELXTL (Sheldrick, 2008)' 
_computing_structure_refinement   'SHELXTL (Sheldrick, 2008)'
_computing_molecular_graphics     'SHELXTL (Sheldrick, 2008)'
_computing_publication_material   'SHELXTL (Sheldrick, 2008)'
 
_refine_special_details 
; 
 Refinement of F^2^ against ALL reflections.  The weighted R-factor wR and 
 goodness of fit S are based on F^2^, conventional R-factors R are based 
 on F, with F set to zero for negative F^2^. The threshold expression of 
 F^2^ > 2sigma(F^2^) is used only for calculating R-factors(gt) etc. and is 
 not relevant to the choice of reflections for refinement.  R-factors based 
 on F^2^ are statistically about twice as large as those based on F, and R- 
 factors based on ALL data will be even larger. 
; 
 
_refine_ls_structure_factor_coef  Fsqd  
_refine_ls_matrix_type            full 
_refine_ls_weighting_scheme       calc  
_refine_ls_weighting_details 
 'calc w=1/[\s^2^(Fo^2^)+(0.0315P)^2^+0.0931P] where P=(Fo^2^+2Fc^2^)/3' 
_atom_sites_solution_primary      direct 
_atom_sites_solution_secondary    difmap 
_atom_sites_solution_hydrogens    geom 
_refine_ls_hydrogen_treatment     constr
_refine_ls_extinction_method      none 
_refine_ls_extinction_coef        ? 
_refine_ls_number_reflns          17152 
_refine_ls_number_parameters      649 
_refine_ls_number_restraints      0 
_refine_ls_R_factor_all           0.0415 
_refine_ls_R_factor_gt            0.0273 
_refine_ls_wR_factor_ref          0.0671 
_refine_ls_wR_factor_gt           0.0630 
_refine_ls_goodness_of_fit_ref    1.052 
_refine_ls_restrained_S_all       1.052 
_refine_ls_shift/su_max           0.004 
_refine_ls_shift/su_mean          0.000 
 
loop_ 
 _atom_site_label 
 _atom_site_type_symbol 
 _atom_site_fract_x 
 _atom_site_fract_y 
 _atom_site_fract_z 
 _atom_site_U_iso_or_equiv 
 _atom_site_adp_type 
 _atom_site_occupancy 
 _atom_site_symmetry_multiplicity 
 _atom_site_calc_flag 
 _atom_site_refinement_flags 
 _atom_site_disorder_assembly 
 _atom_site_disorder_group 
Ge1 Ge 0.346762(12) 0.379754(10) 0.733341(10) 0.01855(4) Uani 1 1 d . . . 
Ge2 Ge 0.218142(12) 0.508131(10) 0.733978(10) 0.01874(4) Uani 1 1 d . . . 
Si1 Si 0.29172(4) 0.28169(3) 0.83904(3) 0.02670(10) Uani 1 1 d . . . 
Si2 Si 0.51885(3) 0.41083(3) 0.76288(3) 0.02637(10) Uani 1 1 d . . . 
Si3 Si 0.35553(4) 0.31989(3) 0.59993(3) 0.02317(10) Uani 1 1 d . . . 
F1 F -0.21262(9) 0.45257(9) 0.90063(8) 0.0646(4) Uani 1 1 d . . . 
F2 F 0.40734(10) 0.76398(7) 0.92289(7) 0.0516(3) Uani 1 1 d . . . 
F3 F 0.12438(10) 0.65260(9) 0.38427(7) 0.0607(4) Uani 1 1 d . . . 
C11 C 0.40845(15) 0.20512(11) 0.87167(12) 0.0393(5) Uani 1 1 d . . . 
H11A H 0.3837 0.1624 0.9112 0.059 Uiso 1 1 calc R . . 
H11B H 0.4584 0.2350 0.8984 0.059 Uiso 1 1 calc R . . 
H11C H 0.4444 0.1778 0.8226 0.059 Uiso 1 1 calc R . . 
C12 C 0.19061(15) 0.22179(13) 0.79918(13) 0.0448(5) Uani 1 1 d . . . 
H12A H 0.1683 0.1822 0.8432 0.067 Uiso 1 1 calc R . . 
H12B H 0.2221 0.1906 0.7509 0.067 Uiso 1 1 calc R . . 
H12C H 0.1285 0.2612 0.7826 0.067 Uiso 1 1 calc R . . 
C13 C 0.22967(17) 0.33856(12) 0.93236(11) 0.0439(5) Uani 1 1 d . . . 
H13A H 0.2052 0.2979 0.9744 0.066 Uiso 1 1 calc R . . 
H13B H 0.1688 0.3793 0.9158 0.066 Uiso 1 1 calc R . . 
H13C H 0.2825 0.3682 0.9558 0.066 Uiso 1 1 calc R . . 
C14 C 0.07984(12) 0.49005(10) 0.78864(10) 0.0217(3) Uani 1 1 d . . . 
C15 C 0.01940(13) 0.43386(11) 0.75772(11) 0.0292(4) Uani 1 1 d . . . 
H15 H 0.0466 0.4034 0.7102 0.035 Uiso 1 1 calc R . . 
C16 C -0.07921(14) 0.42127(12) 0.79434(12) 0.0374(4) Uani 1 1 d . . . 
H16 H -0.1203 0.3836 0.7721 0.045 Uiso 1 1 calc R . . 
C17 C -0.11581(14) 0.46483(13) 0.86369(12) 0.0393(5) Uani 1 1 d . . . 
C18 C -0.06055(14) 0.52089(12) 0.89701(11) 0.0346(4) Uani 1 1 d . . . 
H18 H -0.0885 0.5504 0.9449 0.041 Uiso 1 1 calc R . . 
C19 C 0.03772(13) 0.53334(11) 0.85866(10) 0.0274(4) Uani 1 1 d . . . 
H19 H 0.0771 0.5723 0.8807 0.033 Uiso 1 1 calc R . . 
C21 C 0.55371(15) 0.50675(12) 0.70204(13) 0.0421(5) Uani 1 1 d . . . 
H21A H 0.6266 0.5151 0.7127 0.063 Uiso 1 1 calc R . . 
H21B H 0.5040 0.5560 0.7191 0.063 Uiso 1 1 calc R . . 
H21C H 0.5488 0.4994 0.6424 0.063 Uiso 1 1 calc R . . 
C22 C 0.52697(16) 0.42639(15) 0.87635(12) 0.0496(6) Uani 1 1 d . . . 
H22A H 0.6000 0.4341 0.8874 0.074 Uiso 1 1 calc R . . 
H22B H 0.5073 0.3769 0.9088 0.074 Uiso 1 1 calc R . . 
H22C H 0.4779 0.4764 0.8924 0.074 Uiso 1 1 calc R . . 
C23 C 0.61806(14) 0.31803(12) 0.73341(13) 0.0400(5) Uani 1 1 d . . . 
H23A H 0.6903 0.3304 0.7406 0.060 Uiso 1 1 calc R . . 
H23B H 0.6112 0.3063 0.6751 0.060 Uiso 1 1 calc R . . 
H23C H 0.6046 0.2688 0.7692 0.060 Uiso 1 1 calc R . . 
C24 C 0.27376(12) 0.59418(10) 0.79364(10) 0.0228(3) Uani 1 1 d . . . 
C25 C 0.28872(14) 0.58141(11) 0.87865(11) 0.0321(4) Uani 1 1 d . . . 
H25 H 0.2688 0.5321 0.9071 0.039 Uiso 1 1 calc R . . 
C26 C 0.33187(16) 0.63881(12) 0.92283(12) 0.0392(5) Uani 1 1 d . . . 
H26 H 0.3401 0.6301 0.9810 0.047 Uiso 1 1 calc R . . 
C27 C 0.36231(15) 0.70840(12) 0.88019(12) 0.0344(4) Uani 1 1 d . . . 
C28 C 0.34871(15) 0.72482(11) 0.79666(11) 0.0335(4) Uani 1 1 d . . . 
H28 H 0.3691 0.7743 0.7690 0.040 Uiso 1 1 calc R . . 
C29 C 0.30436(13) 0.66705(10) 0.75406(10) 0.0270(4) Uani 1 1 d . . . 
H29 H 0.2945 0.6774 0.6962 0.032 Uiso 1 1 calc R . . 
C31 C 0.40485(15) 0.20437(11) 0.60922(12) 0.0372(4) Uani 1 1 d . . . 
H31A H 0.4148 0.1816 0.5536 0.056 Uiso 1 1 calc R . . 
H31B H 0.3525 0.1756 0.6429 0.056 Uiso 1 1 calc R . . 
H31C H 0.4730 0.1955 0.6360 0.056 Uiso 1 1 calc R . . 
C32 C 0.22053(14) 0.33484(12) 0.55654(12) 0.0364(4) Uani 1 1 d . . . 
H32A H 0.2256 0.3112 0.5013 0.055 Uiso 1 1 calc R . . 
H32B H 0.1936 0.3951 0.5518 0.055 Uiso 1 1 calc R . . 
H32C H 0.1716 0.3061 0.5938 0.055 Uiso 1 1 calc R . . 
C33 C 0.44874(15) 0.36950(12) 0.52336(11) 0.0360(4) Uani 1 1 d . . . 
H33A H 0.4512 0.3429 0.4698 0.054 Uiso 1 1 calc R . . 
H33B H 0.5203 0.3618 0.5446 0.054 Uiso 1 1 calc R . . 
H33C H 0.4234 0.4298 0.5157 0.054 Uiso 1 1 calc R . . 
C34 C 0.18895(12) 0.55365(9) 0.62066(9) 0.0206(3) Uani 1 1 d . . . 
C35 C 0.27069(13) 0.57311(11) 0.56389(10) 0.0276(4) Uani 1 1 d . . . 
H35 H 0.3422 0.5636 0.5801 0.033 Uiso 1 1 calc R . . 
C36 C 0.24967(14) 0.60599(12) 0.48429(11) 0.0351(4) Uani 1 1 d . . . 
H36 H 0.3058 0.6192 0.4461 0.042 Uiso 1 1 calc R . . 
C37 C 0.14574(15) 0.61904(13) 0.46193(10) 0.0360(4) Uani 1 1 d . . . 
C38 C 0.06256(14) 0.60040(12) 0.51495(11) 0.0332(4) Uani 1 1 d . . . 
H38 H -0.0085 0.6096 0.4977 0.040 Uiso 1 1 calc R . . 
C39 C 0.08489(12) 0.56768(10) 0.59435(10) 0.0257(4) Uani 1 1 d . . . 
H39 H 0.0280 0.5545 0.6318 0.031 Uiso 1 1 calc R . . 
Ge3 Ge 0.835535(13) 0.873799(10) 0.742988(10) 0.01950(4) Uani 1 1 d . . . 
Ge4 Ge 0.714022(13) 1.005030(10) 0.734711(10) 0.02004(4) Uani 1 1 d . . . 
Si4 Si 0.92736(4) 0.86595(3) 0.86930(3) 0.02974(11) Uani 1 1 d . . . 
Si5 Si 0.96775(4) 0.87009(3) 0.63008(3) 0.02742(11) Uani 1 1 d . . . 
Si6 Si 0.73732(4) 0.75710(3) 0.73862(3) 0.02375(10) Uani 1 1 d . . . 
F4 F 0.89920(14) 1.26276(9) 0.92380(9) 0.0815(5) Uani 1 1 d . . . 
F5 F 0.64853(11) 1.14107(9) 0.37785(7) 0.0613(4) Uani 1 1 d . . . 
F6 F 0.28128(9) 0.94998(9) 0.89806(9) 0.0674(4) Uani 1 1 d . . . 
C41 C 1.03166(18) 0.93761(15) 0.86269(15) 0.0584(7) Uani 1 1 d . . . 
H41A H 1.0691 0.9317 0.9145 0.088 Uiso 1 1 calc R . . 
H41B H 0.9979 0.9960 0.8543 0.088 Uiso 1 1 calc R . . 
H41C H 1.0827 0.9228 0.8158 0.088 Uiso 1 1 calc R . . 
C42 C 0.99165(17) 0.75453(13) 0.88553(12) 0.0459(5) Uani 1 1 d . . . 
H42A H 1.0289 0.7486 0.9375 0.069 Uiso 1 1 calc R . . 
H42B H 1.0429 0.7397 0.8387 0.069 Uiso 1 1 calc R . . 
H42C H 0.9369 0.7169 0.8889 0.069 Uiso 1 1 calc R . . 
C43 C 0.83596(17) 0.89393(13) 0.96249(11) 0.0427(5) Uani 1 1 d . . . 
H43A H 0.8765 0.8858 1.0128 0.064 Uiso 1 1 calc R . . 
H43B H 0.7796 0.8577 0.9672 0.064 Uiso 1 1 calc R . . 
H43C H 0.8039 0.9529 0.9563 0.064 Uiso 1 1 calc R . . 
C44 C 0.76817(13) 1.09144(10) 0.79469(10) 0.0250(3) Uani 1 1 d . . . 
C45 C 0.72174(16) 1.12024(11) 0.86998(11) 0.0358(4) Uani 1 1 d . . . 
H45 H 0.6582 1.1001 0.8920 0.043 Uiso 1 1 calc R . . 
C46 C 0.7652(2) 1.17751(12) 0.91414(12) 0.0500(6) Uani 1 1 d . . . 
H46 H 0.7330 1.1961 0.9660 0.060 Uiso 1 1 calc R . . 
C47 C 0.8558(2) 1.20634(13) 0.88092(14) 0.0508(6) Uani 1 1 d . . . 
C48 C 0.90379(17) 1.18207(14) 0.80646(15) 0.0519(6) Uani 1 1 d . . . 
H48 H 0.9655 1.2046 0.7842 0.062 Uiso 1 1 calc R . . 
C49 C 0.86022(15) 1.12357(13) 0.76390(13) 0.0414(5) Uani 1 1 d . . . 
H49 H 0.8939 1.1050 0.7125 0.050 Uiso 1 1 calc R . . 
C51 C 1.08153(15) 0.78765(12) 0.65649(13) 0.0449(5) Uani 1 1 d . . . 
H51A H 1.1317 0.7795 0.6078 0.067 Uiso 1 1 calc R . . 
H51B H 1.0544 0.7346 0.6728 0.067 Uiso 1 1 calc R . . 
H51C H 1.1181 0.8056 0.7028 0.067 Uiso 1 1 calc R . . 
C52 C 0.91376(17) 0.84340(13) 0.53083(11) 0.0447(5) Uani 1 1 d . . . 
H52A H 0.9706 0.8399 0.4864 0.067 Uiso 1 1 calc R . . 
H52B H 0.8556 0.8872 0.5153 0.067 Uiso 1 1 calc R . . 
H52C H 0.8868 0.7891 0.5388 0.067 Uiso 1 1 calc R . . 
C53 C 1.02117(15) 0.97302(12) 0.61297(12) 0.0387(5) Uani 1 1 d . . . 
H53A H 1.0791 0.9679 0.5694 0.058 Uiso 1 1 calc R . . 
H53B H 1.0484 0.9881 0.6649 0.058 Uiso 1 1 calc R . . 
H53C H 0.9640 1.0168 0.5956 0.058 Uiso 1 1 calc R . . 
C54 C 0.69435(12) 1.04956(10) 0.61973(10) 0.0238(3) Uani 1 1 d . . . 
C55 C 0.71011(14) 1.13142(10) 0.59415(11) 0.0290(4) Uani 1 1 d . . . 
H55 H 0.7316 1.1669 0.6333 0.035 Uiso 1 1 calc R . . 
C56 C 0.69523(15) 1.16239(12) 0.51301(11) 0.0368(4) Uani 1 1 d . . . 
H56 H 0.7072 1.2181 0.4962 0.044 Uiso 1 1 calc R . . 
C57 C 0.66290(15) 1.11094(13) 0.45776(11) 0.0387(5) Uani 1 1 d . . . 
C58 C 0.64577(17) 1.03019(14) 0.47918(12) 0.0473(5) Uani 1 1 d . . . 
H58 H 0.6235 0.9956 0.4396 0.057 Uiso 1 1 calc R . . 
C59 C 0.66186(16) 1.00040(12) 0.56051(11) 0.0391(5) Uani 1 1 d . . . 
H59 H 0.6503 0.9444 0.5763 0.047 Uiso 1 1 calc R . . 
C61 C 0.67585(17) 0.72916(12) 0.84374(12) 0.0424(5) Uani 1 1 d . . . 
H61A H 0.6416 0.6785 0.8405 0.064 Uiso 1 1 calc R . . 
H61B H 0.6224 0.7759 0.8616 0.064 Uiso 1 1 calc R . . 
H61C H 0.7314 0.7185 0.8841 0.064 Uiso 1 1 calc R . . 
C62 C 0.62832(14) 0.77968(11) 0.66408(12) 0.0363(4) Uani 1 1 d . . . 
H62A H 0.5887 0.7315 0.6650 0.054 Uiso 1 1 calc R . . 
H62B H 0.6594 0.7896 0.6077 0.054 Uiso 1 1 calc R . . 
H62C H 0.5798 0.8298 0.6806 0.054 Uiso 1 1 calc R . . 
C63 C 0.82985(14) 0.66296(11) 0.70301(11) 0.0333(4) Uani 1 1 d . . . 
H63A H 0.7897 0.6155 0.6996 0.050 Uiso 1 1 calc R . . 
H63B H 0.8855 0.6480 0.7428 0.050 Uiso 1 1 calc R . . 
H63C H 0.8628 0.6760 0.6480 0.050 Uiso 1 1 calc R . . 
C64 C 0.57326(12) 0.98913(10) 0.78605(10) 0.0238(3) Uani 1 1 d . . . 
C65 C 0.48095(13) 1.00528(11) 0.74209(12) 0.0319(4) Uani 1 1 d . . . 
H65 H 0.4854 1.0259 0.6857 0.038 Uiso 1 1 calc R . . 
C66 C 0.38227(14) 0.99179(13) 0.77926(14) 0.0432(5) Uani 1 1 d . . . 
H66 H 0.3198 1.0022 0.7487 0.052 Uiso 1 1 calc R . . 
C67 C 0.37757(15) 0.96304(13) 0.86131(14) 0.0421(5) Uani 1 1 d . . . 
C68 C 0.46529(15) 0.94636(12) 0.90704(12) 0.0389(5) Uani 1 1 d . . . 
H68 H 0.4595 0.9268 0.9637 0.047 Uiso 1 1 calc R . . 
C69 C 0.56342(14) 0.95876(11) 0.86866(11) 0.0305(4) Uani 1 1 d . . . 
H69 H 0.6255 0.9462 0.8995 0.037 Uiso 1 1 calc R . . 
 
loop_ 
 _atom_site_aniso_label 
 _atom_site_aniso_U_11 
 _atom_site_aniso_U_22 
 _atom_site_aniso_U_33 
 _atom_site_aniso_U_23 
 _atom_site_aniso_U_13 
 _atom_site_aniso_U_12 
Ge1 0.01524(8) 0.02140(9) 0.01834(8) 0.00146(6) -0.00144(6) -0.00092(6) 
Ge2 0.01581(8) 0.02034(8) 0.01956(8) 0.00075(6) -0.00176(6) -0.00105(6) 
Si1 0.0267(2) 0.0252(2) 0.0259(2) 0.00570(19) 0.00316(19) -0.00054(19) 
Si2 0.0163(2) 0.0341(3) 0.0285(2) 0.0026(2) -0.00475(18) -0.00275(19) 
Si3 0.0201(2) 0.0258(2) 0.0231(2) -0.00305(18) -0.00166(18) -0.00066(18) 
F1 0.0320(7) 0.0964(11) 0.0646(9) 0.0032(8) 0.0209(6) -0.0202(7) 
F2 0.0634(8) 0.0491(7) 0.0507(7) -0.0146(6) -0.0055(6) -0.0311(6) 
F3 0.0579(8) 0.0992(11) 0.0252(6) 0.0215(6) -0.0155(5) -0.0151(8) 
C11 0.0384(11) 0.0313(10) 0.0447(11) 0.0100(9) -0.0016(9) 0.0026(8) 
C12 0.0356(11) 0.0423(12) 0.0581(13) 0.0122(10) -0.0006(9) -0.0168(9) 
C13 0.0576(13) 0.0385(11) 0.0283(10) 0.0098(8) 0.0122(9) 0.0077(10) 
C14 0.0167(7) 0.0224(8) 0.0242(8) 0.0038(6) 0.0005(6) 0.0008(6) 
C15 0.0275(9) 0.0315(9) 0.0287(9) -0.0012(7) 0.0016(7) -0.0061(7) 
C16 0.0288(10) 0.0444(11) 0.0414(11) 0.0018(9) 0.0001(8) -0.0158(9) 
C17 0.0217(9) 0.0534(12) 0.0406(11) 0.0104(9) 0.0075(8) -0.0064(9) 
C18 0.0288(9) 0.0435(11) 0.0276(9) -0.0001(8) 0.0064(7) 0.0037(8) 
C19 0.0261(9) 0.0285(9) 0.0262(9) 0.0006(7) -0.0006(7) 0.0005(7) 
C21 0.0277(10) 0.0386(11) 0.0606(13) 0.0060(10) -0.0011(9) -0.0097(8) 
C22 0.0338(11) 0.0807(17) 0.0379(11) -0.0066(11) -0.0150(9) -0.0128(11) 
C23 0.0230(9) 0.0410(11) 0.0515(12) 0.0112(9) 0.0011(8) 0.0045(8) 
C24 0.0204(8) 0.0222(8) 0.0259(8) -0.0008(6) -0.0036(6) -0.0019(6) 
C25 0.0408(11) 0.0284(9) 0.0296(9) 0.0061(7) -0.0097(8) -0.0127(8) 
C26 0.0501(12) 0.0430(11) 0.0290(10) 0.0026(8) -0.0138(9) -0.0183(10) 
C27 0.0352(10) 0.0327(10) 0.0389(11) -0.0083(8) -0.0044(8) -0.0134(8) 
C28 0.0398(11) 0.0240(9) 0.0374(10) -0.0002(8) 0.0034(8) -0.0101(8) 
C29 0.0283(9) 0.0260(9) 0.0260(9) 0.0020(7) -0.0005(7) -0.0029(7) 
C31 0.0380(11) 0.0298(10) 0.0415(11) -0.0051(8) 0.0004(9) 0.0037(8) 
C32 0.0294(10) 0.0432(11) 0.0379(10) -0.0147(9) -0.0120(8) -0.0005(8) 
C33 0.0380(10) 0.0450(11) 0.0252(9) -0.0023(8) 0.0038(8) -0.0085(9) 
C34 0.0200(8) 0.0196(8) 0.0214(8) -0.0013(6) -0.0025(6) 0.0006(6) 
C35 0.0201(8) 0.0353(10) 0.0269(9) 0.0007(7) -0.0018(7) -0.0029(7) 
C36 0.0323(10) 0.0500(12) 0.0234(9) 0.0033(8) 0.0029(7) -0.0105(9) 
C37 0.0399(11) 0.0487(12) 0.0191(8) 0.0068(8) -0.0089(8) -0.0054(9) 
C38 0.0255(9) 0.0435(11) 0.0303(9) 0.0020(8) -0.0097(7) -0.0014(8) 
C39 0.0190(8) 0.0302(9) 0.0269(9) 0.0006(7) -0.0017(6) 0.0000(7) 
Ge3 0.01796(8) 0.01993(8) 0.02040(8) 0.00117(6) -0.00210(6) -0.00224(7) 
Ge4 0.01856(8) 0.01960(8) 0.02189(9) -0.00040(7) -0.00258(6) -0.00201(7) 
Si4 0.0308(3) 0.0311(3) 0.0279(3) 0.0040(2) -0.0113(2) -0.0040(2) 
Si5 0.0264(2) 0.0257(2) 0.0296(3) -0.0017(2) 0.00606(19) -0.0048(2) 
Si6 0.0243(2) 0.0214(2) 0.0258(2) 0.00038(18) -0.00110(18) -0.00484(18) 
F4 0.1352(14) 0.0643(9) 0.0619(9) -0.0100(7) -0.0393(9) -0.0547(10) 
F5 0.0725(9) 0.0788(10) 0.0321(6) 0.0237(6) -0.0141(6) -0.0144(8) 
F6 0.0307(7) 0.0850(10) 0.0891(10) -0.0182(8) 0.0229(7) -0.0237(7) 
C41 0.0527(14) 0.0735(17) 0.0571(14) 0.0109(12) -0.0279(11) -0.0309(13) 
C42 0.0503(13) 0.0458(12) 0.0373(11) 0.0055(9) -0.0139(9) 0.0101(10) 
C43 0.0567(13) 0.0443(12) 0.0260(10) 0.0004(8) -0.0079(9) -0.0010(10) 
C44 0.0259(8) 0.0209(8) 0.0291(9) -0.0013(7) -0.0063(7) -0.0035(7) 
C45 0.0518(12) 0.0274(9) 0.0292(10) -0.0003(8) 0.0008(8) -0.0102(9) 
C46 0.0947(18) 0.0341(11) 0.0248(10) -0.0044(8) -0.0037(11) -0.0200(12) 
C47 0.0785(17) 0.0355(11) 0.0455(13) -0.0021(10) -0.0284(12) -0.0216(11) 
C48 0.0422(12) 0.0493(13) 0.0709(16) -0.0142(12) -0.0101(11) -0.0220(11) 
C49 0.0293(10) 0.0452(12) 0.0524(12) -0.0183(10) 0.0029(9) -0.0113(9) 
C51 0.0313(10) 0.0412(12) 0.0573(13) -0.0023(10) 0.0119(9) 0.0051(9) 
C52 0.0586(14) 0.0458(12) 0.0321(10) -0.0057(9) 0.0063(9) -0.0175(10) 
C53 0.0408(11) 0.0376(11) 0.0391(11) -0.0016(9) 0.0101(9) -0.0157(9) 
C54 0.0198(8) 0.0266(8) 0.0239(8) 0.0024(7) -0.0030(6) 0.0002(7) 
C55 0.0325(9) 0.0232(9) 0.0296(9) -0.0017(7) 0.0045(7) -0.0007(7) 
C56 0.0406(11) 0.0291(10) 0.0368(10) 0.0087(8) 0.0074(8) 0.0006(8) 
C57 0.0339(10) 0.0533(13) 0.0264(9) 0.0126(9) -0.0043(8) -0.0012(9) 
C58 0.0616(14) 0.0542(13) 0.0316(11) 0.0043(9) -0.0177(10) -0.0226(11) 
C59 0.0550(13) 0.0328(10) 0.0334(10) 0.0057(8) -0.0134(9) -0.0175(9) 
C61 0.0512(12) 0.0403(11) 0.0372(11) 0.0016(9) 0.0098(9) -0.0183(10) 
C62 0.0332(10) 0.0318(10) 0.0461(11) -0.0030(8) -0.0107(8) -0.0073(8) 
C63 0.0338(10) 0.0248(9) 0.0405(10) -0.0022(8) -0.0031(8) -0.0006(8) 
C64 0.0202(8) 0.0202(8) 0.0315(9) -0.0052(7) 0.0000(7) -0.0030(6) 
C65 0.0252(9) 0.0316(10) 0.0387(10) -0.0051(8) -0.0056(8) -0.0001(8) 
C66 0.0206(9) 0.0485(12) 0.0624(14) -0.0151(11) -0.0072(9) -0.0039(9) 
C67 0.0249(10) 0.0424(11) 0.0610(14) -0.0164(10) 0.0126(9) -0.0127(9) 
C68 0.0382(11) 0.0399(11) 0.0405(11) -0.0052(9) 0.0101(9) -0.0158(9) 
C69 0.0270(9) 0.0317(9) 0.0333(10) -0.0003(8) -0.0010(7) -0.0070(8) 
 
_geom_special_details 
; 
 All esds (except the esd in the dihedral angle between two l.s. planes) 
 are estimated using the full covariance matrix.  The cell esds are taken 
 into account individually in the estimation of esds in distances, angles 
 and torsion angles; correlations between esds in cell parameters are only 
 used when they are defined by crystal symmetry.  An approximate (isotropic) 
 treatment of cell esds is used for estimating esds involving l.s. planes. 
; 
 
loop_ 
 _geom_bond_atom_site_label_1 
 _geom_bond_atom_site_label_2 
 _geom_bond_distance 
 _geom_bond_site_symmetry_2 
 _geom_bond_publ_flag 
Ge1 Si2 2.3894(5) . ? 
Ge1 Si3 2.3906(5) . ? 
Ge1 Si1 2.3925(5) . ? 
Ge1 Ge2 2.4431(3) . ? 
Ge2 C24 1.9593(16) . ? 
Ge2 C14 1.9630(15) . ? 
Ge2 C34 1.9653(15) . ? 
Si1 C11 1.8704(18) . ? 
Si1 C12 1.872(2) . ? 
Si1 C13 1.8726(18) . ? 
Si2 C22 1.868(2) . ? 
Si2 C21 1.8703(19) . ? 
Si2 C23 1.8720(18) . ? 
Si3 C32 1.8706(17) . ? 
Si3 C31 1.8740(18) . ? 
Si3 C33 1.8765(18) . ? 
F1 C17 1.3645(19) . ? 
F2 C27 1.363(2) . ? 
F3 C37 1.3619(19) . ? 
C11 H11A 0.9800 . ? 
C11 H11B 0.9800 . ? 
C11 H11C 0.9800 . ? 
C12 H12A 0.9800 . ? 
C12 H12B 0.9800 . ? 
C12 H12C 0.9800 . ? 
C13 H13A 0.9800 . ? 
C13 H13B 0.9800 . ? 
C13 H13C 0.9800 . ? 
C14 C19 1.394(2) . ? 
C14 C15 1.394(2) . ? 
C15 C16 1.384(2) . ? 
C15 H15 0.9500 . ? 
C16 C17 1.371(3) . ? 
C16 H16 0.9500 . ? 
C17 C18 1.367(3) . ? 
C18 C19 1.390(2) . ? 
C18 H18 0.9500 . ? 
C19 H19 0.9500 . ? 
C21 H21A 0.9800 . ? 
C21 H21B 0.9800 . ? 
C21 H21C 0.9800 . ? 
C22 H22A 0.9800 . ? 
C22 H22B 0.9800 . ? 
C22 H22C 0.9800 . ? 
C23 H23A 0.9800 . ? 
C23 H23B 0.9800 . ? 
C23 H23C 0.9800 . ? 
C24 C29 1.393(2) . ? 
C24 C25 1.394(2) . ? 
C25 C26 1.386(2) . ? 
C25 H25 0.9500 . ? 
C26 C27 1.368(3) . ? 
C26 H26 0.9500 . ? 
C27 C28 1.373(3) . ? 
C28 C29 1.384(2) . ? 
C28 H28 0.9500 . ? 
C29 H29 0.9500 . ? 
C31 H31A 0.9800 . ? 
C31 H31B 0.9800 . ? 
C31 H31C 0.9800 . ? 
C32 H32A 0.9800 . ? 
C32 H32B 0.9800 . ? 
C32 H32C 0.9800 . ? 
C33 H33A 0.9800 . ? 
C33 H33B 0.9800 . ? 
C33 H33C 0.9800 . ? 
C34 C35 1.395(2) . ? 
C34 C39 1.397(2) . ? 
C35 C36 1.386(2) . ? 
C35 H35 0.9500 . ? 
C36 C37 1.374(2) . ? 
C36 H36 0.9500 . ? 
C37 C38 1.370(2) . ? 
C38 C39 1.386(2) . ? 
C38 H38 0.9500 . ? 
C39 H39 0.9500 . ? 
Ge3 Si5 2.3897(5) . ? 
Ge3 Si4 2.3964(5) . ? 
Ge3 Si6 2.3990(5) . ? 
Ge3 Ge4 2.4330(3) . ? 
Ge4 C44 1.9577(16) . ? 
Ge4 C64 1.9626(16) . ? 
Ge4 C54 1.9653(16) . ? 
Si4 C41 1.867(2) . ? 
Si4 C43 1.8707(19) . ? 
Si4 C42 1.8715(19) . ? 
Si5 C51 1.8702(19) . ? 
Si5 C52 1.872(2) . ? 
Si5 C53 1.8734(18) . ? 
Si6 C63 1.8715(17) . ? 
Si6 C62 1.8731(18) . ? 
Si6 C61 1.8754(18) . ? 
F4 C47 1.364(2) . ? 
F5 C57 1.363(2) . ? 
F6 C67 1.361(2) . ? 
C41 H41A 0.9800 . ? 
C41 H41B 0.9800 . ? 
C41 H41C 0.9800 . ? 
C42 H42A 0.9800 . ? 
C42 H42B 0.9800 . ? 
C42 H42C 0.9800 . ? 
C43 H43A 0.9800 . ? 
C43 H43B 0.9800 . ? 
C43 H43C 0.9800 . ? 
C44 C45 1.387(2) . ? 
C44 C49 1.394(2) . ? 
C45 C46 1.386(3) . ? 
C45 H45 0.9500 . ? 
C46 C47 1.365(3) . ? 
C46 H46 0.9500 . ? 
C47 C48 1.360(3) . ? 
C48 C49 1.387(3) . ? 
C48 H48 0.9500 . ? 
C49 H49 0.9500 . ? 
C51 H51A 0.9800 . ? 
C51 H51B 0.9800 . ? 
C51 H51C 0.9800 . ? 
C52 H52A 0.9800 . ? 
C52 H52B 0.9800 . ? 
C52 H52C 0.9800 . ? 
C53 H53A 0.9800 . ? 
C53 H53B 0.9800 . ? 
C53 H53C 0.9800 . ? 
C54 C59 1.388(2) . ? 
C54 C55 1.394(2) . ? 
C55 C56 1.387(2) . ? 
C55 H55 0.9500 . ? 
C56 C57 1.366(3) . ? 
C56 H56 0.9500 . ? 
C57 C58 1.367(3) . ? 
C58 C59 1.386(2) . ? 
C58 H58 0.9500 . ? 
C59 H59 0.9500 . ? 
C61 H61A 0.9800 . ? 
C61 H61B 0.9800 . ? 
C61 H61C 0.9800 . ? 
C62 H62A 0.9800 . ? 
C62 H62B 0.9800 . ? 
C62 H62C 0.9800 . ? 
C63 H63A 0.9800 . ? 
C63 H63B 0.9800 . ? 
C63 H63C 0.9800 . ? 
C64 C65 1.393(2) . ? 
C64 C69 1.395(2) . ? 
C65 C66 1.392(2) . ? 
C65 H65 0.9500 . ? 
C66 C67 1.375(3) . ? 
C66 H66 0.9500 . ? 
C67 C68 1.361(3) . ? 
C68 C69 1.389(2) . ? 
C68 H68 0.9500 . ? 
C69 H69 0.9500 . ? 
 
loop_ 
 _geom_angle_atom_site_label_1 
 _geom_angle_atom_site_label_2 
 _geom_angle_atom_site_label_3 
 _geom_angle 
 _geom_angle_site_symmetry_1 
 _geom_angle_site_symmetry_3 
 _geom_angle_publ_flag 
Si2 Ge1 Si3 109.739(17) . . ? 
Si2 Ge1 Si1 108.473(18) . . ? 
Si3 Ge1 Si1 109.839(18) . . ? 
Si2 Ge1 Ge2 110.074(14) . . ? 
Si3 Ge1 Ge2 109.526(13) . . ? 
Si1 Ge1 Ge2 109.171(14) . . ? 
C24 Ge2 C14 107.89(7) . . ? 
C24 Ge2 C34 108.28(6) . . ? 
C14 Ge2 C34 106.29(6) . . ? 
C24 Ge2 Ge1 109.60(5) . . ? 
C14 Ge2 Ge1 112.52(4) . . ? 
C34 Ge2 Ge1 112.06(4) . . ? 
C11 Si1 C12 108.67(9) . . ? 
C11 Si1 C13 108.86(9) . . ? 
C12 Si1 C13 108.20(10) . . ? 
C11 Si1 Ge1 110.50(6) . . ? 
C12 Si1 Ge1 110.28(6) . . ? 
C13 Si1 Ge1 110.27(6) . . ? 
C22 Si2 C21 108.91(10) . . ? 
C22 Si2 C23 108.30(10) . . ? 
C21 Si2 C23 109.16(9) . . ? 
C22 Si2 Ge1 111.27(7) . . ? 
C21 Si2 Ge1 111.84(6) . . ? 
C23 Si2 Ge1 107.27(7) . . ? 
C32 Si3 C31 108.72(9) . . ? 
C32 Si3 C33 108.08(9) . . ? 
C31 Si3 C33 107.67(9) . . ? 
C32 Si3 Ge1 110.34(6) . . ? 
C31 Si3 Ge1 110.18(6) . . ? 
C33 Si3 Ge1 111.75(6) . . ? 
Si1 C11 H11A 109.5 . . ? 
Si1 C11 H11B 109.5 . . ? 
H11A C11 H11B 109.5 . . ? 
Si1 C11 H11C 109.5 . . ? 
H11A C11 H11C 109.5 . . ? 
H11B C11 H11C 109.5 . . ? 
Si1 C12 H12A 109.5 . . ? 
Si1 C12 H12B 109.5 . . ? 
H12A C12 H12B 109.5 . . ? 
Si1 C12 H12C 109.5 . . ? 
H12A C12 H12C 109.5 . . ? 
H12B C12 H12C 109.5 . . ? 
Si1 C13 H13A 109.5 . . ? 
Si1 C13 H13B 109.5 . . ? 
H13A C13 H13B 109.5 . . ? 
Si1 C13 H13C 109.5 . . ? 
H13A C13 H13C 109.5 . . ? 
H13B C13 H13C 109.5 . . ? 
C19 C14 C15 117.58(15) . . ? 
C19 C14 Ge2 121.63(12) . . ? 
C15 C14 Ge2 120.78(12) . . ? 
C16 C15 C14 121.77(16) . . ? 
C16 C15 H15 119.1 . . ? 
C14 C15 H15 119.1 . . ? 
C17 C16 C15 117.96(17) . . ? 
C17 C16 H16 121.0 . . ? 
C15 C16 H16 121.0 . . ? 
F1 C17 C18 118.37(18) . . ? 
F1 C17 C16 118.50(18) . . ? 
C18 C17 C16 123.12(16) . . ? 
C17 C18 C19 117.97(17) . . ? 
C17 C18 H18 121.0 . . ? 
C19 C18 H18 121.0 . . ? 
C18 C19 C14 121.58(16) . . ? 
C18 C19 H19 119.2 . . ? 
C14 C19 H19 119.2 . . ? 
Si2 C21 H21A 109.5 . . ? 
Si2 C21 H21B 109.5 . . ? 
H21A C21 H21B 109.5 . . ? 
Si2 C21 H21C 109.5 . . ? 
H21A C21 H21C 109.5 . . ? 
H21B C21 H21C 109.5 . . ? 
Si2 C22 H22A 109.5 . . ? 
Si2 C22 H22B 109.5 . . ? 
H22A C22 H22B 109.5 . . ? 
Si2 C22 H22C 109.5 . . ? 
H22A C22 H22C 109.5 . . ? 
H22B C22 H22C 109.5 . . ? 
Si2 C23 H23A 109.5 . . ? 
Si2 C23 H23B 109.5 . . ? 
H23A C23 H23B 109.5 . . ? 
Si2 C23 H23C 109.5 . . ? 
H23A C23 H23C 109.5 . . ? 
H23B C23 H23C 109.5 . . ? 
C29 C24 C25 117.48(15) . . ? 
C29 C24 Ge2 122.85(12) . . ? 
C25 C24 Ge2 119.60(12) . . ? 
C26 C25 C24 121.72(16) . . ? 
C26 C25 H25 119.1 . . ? 
C24 C25 H25 119.1 . . ? 
C27 C26 C25 118.09(17) . . ? 
C27 C26 H26 121.0 . . ? 
C25 C26 H26 121.0 . . ? 
F2 C27 C26 118.36(17) . . ? 
F2 C27 C28 118.78(16) . . ? 
C26 C27 C28 122.86(17) . . ? 
C27 C28 C29 117.97(16) . . ? 
C27 C28 H28 121.0 . . ? 
C29 C28 H28 121.0 . . ? 
C28 C29 C24 121.84(16) . . ? 
C28 C29 H29 119.1 . . ? 
C24 C29 H29 119.1 . . ? 
Si3 C31 H31A 109.5 . . ? 
Si3 C31 H31B 109.5 . . ? 
H31A C31 H31B 109.5 . . ? 
Si3 C31 H31C 109.5 . . ? 
H31A C31 H31C 109.5 . . ? 
H31B C31 H31C 109.5 . . ? 
Si3 C32 H32A 109.5 . . ? 
Si3 C32 H32B 109.5 . . ? 
H32A C32 H32B 109.5 . . ? 
Si3 C32 H32C 109.5 . . ? 
H32A C32 H32C 109.5 . . ? 
H32B C32 H32C 109.5 . . ? 
Si3 C33 H33A 109.5 . . ? 
Si3 C33 H33B 109.5 . . ? 
H33A C33 H33B 109.5 . . ? 
Si3 C33 H33C 109.5 . . ? 
H33A C33 H33C 109.5 . . ? 
H33B C33 H33C 109.5 . . ? 
C35 C34 C39 117.70(14) . . ? 
C35 C34 Ge2 121.52(12) . . ? 
C39 C34 Ge2 120.78(12) . . ? 
C36 C35 C34 121.36(15) . . ? 
C36 C35 H35 119.3 . . ? 
C34 C35 H35 119.3 . . ? 
C37 C36 C35 118.46(16) . . ? 
C37 C36 H36 120.8 . . ? 
C35 C36 H36 120.8 . . ? 
F3 C37 C38 118.66(16) . . ? 
F3 C37 C36 118.74(16) . . ? 
C38 C37 C36 122.60(16) . . ? 
C37 C38 C39 118.23(16) . . ? 
C37 C38 H38 120.9 . . ? 
C39 C38 H38 120.9 . . ? 
C38 C39 C34 121.65(15) . . ? 
C38 C39 H39 119.2 . . ? 
C34 C39 H39 119.2 . . ? 
Si5 Ge3 Si4 107.095(19) . . ? 
Si5 Ge3 Si6 109.949(17) . . ? 
Si4 Ge3 Si6 110.592(17) . . ? 
Si5 Ge3 Ge4 110.155(14) . . ? 
Si4 Ge3 Ge4 109.380(15) . . ? 
Si6 Ge3 Ge4 109.636(14) . . ? 
C44 Ge4 C64 107.92(7) . . ? 
C44 Ge4 C54 107.33(7) . . ? 
C64 Ge4 C54 107.79(7) . . ? 
C44 Ge4 Ge3 110.16(5) . . ? 
C64 Ge4 Ge3 110.36(5) . . ? 
C54 Ge4 Ge3 113.10(5) . . ? 
C41 Si4 C43 107.54(11) . . ? 
C41 Si4 C42 109.51(11) . . ? 
C43 Si4 C42 108.26(9) . . ? 
C41 Si4 Ge3 111.52(7) . . ? 
C43 Si4 Ge3 112.79(7) . . ? 
C42 Si4 Ge3 107.16(7) . . ? 
C51 Si5 C52 108.67(10) . . ? 
C51 Si5 C53 107.74(9) . . ? 
C52 Si5 C53 108.80(9) . . ? 
C51 Si5 Ge3 108.40(6) . . ? 
C52 Si5 Ge3 111.50(7) . . ? 
C53 Si5 Ge3 111.61(6) . . ? 
C63 Si6 C62 107.97(8) . . ? 
C63 Si6 C61 108.00(9) . . ? 
C62 Si6 C61 108.14(9) . . ? 
C63 Si6 Ge3 109.17(6) . . ? 
C62 Si6 Ge3 111.60(6) . . ? 
C61 Si6 Ge3 111.82(7) . . ? 
Si4 C41 H41A 109.5 . . ? 
Si4 C41 H41B 109.5 . . ? 
H41A C41 H41B 109.5 . . ? 
Si4 C41 H41C 109.5 . . ? 
H41A C41 H41C 109.5 . . ? 
H41B C41 H41C 109.5 . . ? 
Si4 C42 H42A 109.5 . . ? 
Si4 C42 H42B 109.5 . . ? 
H42A C42 H42B 109.5 . . ? 
Si4 C42 H42C 109.5 . . ? 
H42A C42 H42C 109.5 . . ? 
H42B C42 H42C 109.5 . . ? 
Si4 C43 H43A 109.5 . . ? 
Si4 C43 H43B 109.5 . . ? 
H43A C43 H43B 109.5 . . ? 
Si4 C43 H43C 109.5 . . ? 
H43A C43 H43C 109.5 . . ? 
H43B C43 H43C 109.5 . . ? 
C45 C44 C49 117.24(16) . . ? 
C45 C44 Ge4 122.82(13) . . ? 
C49 C44 Ge4 119.86(13) . . ? 
C46 C45 C44 121.95(18) . . ? 
C46 C45 H45 119.0 . . ? 
C44 C45 H45 119.0 . . ? 
C47 C46 C45 118.03(19) . . ? 
C47 C46 H46 121.0 . . ? 
C45 C46 H46 121.0 . . ? 
C48 C47 F4 118.6(2) . . ? 
C48 C47 C46 122.86(19) . . ? 
F4 C47 C46 118.5(2) . . ? 
C47 C48 C49 118.3(2) . . ? 
C47 C48 H48 120.9 . . ? 
C49 C48 H48 120.9 . . ? 
C48 C49 C44 121.61(19) . . ? 
C48 C49 H49 119.2 . . ? 
C44 C49 H49 119.2 . . ? 
Si5 C51 H51A 109.5 . . ? 
Si5 C51 H51B 109.5 . . ? 
H51A C51 H51B 109.5 . . ? 
Si5 C51 H51C 109.5 . . ? 
H51A C51 H51C 109.5 . . ? 
H51B C51 H51C 109.5 . . ? 
Si5 C52 H52A 109.5 . . ? 
Si5 C52 H52B 109.5 . . ? 
H52A C52 H52B 109.5 . . ? 
Si5 C52 H52C 109.5 . . ? 
H52A C52 H52C 109.5 . . ? 
H52B C52 H52C 109.5 . . ? 
Si5 C53 H53A 109.5 . . ? 
Si5 C53 H53B 109.5 . . ? 
H53A C53 H53B 109.5 . . ? 
Si5 C53 H53C 109.5 . . ? 
H53A C53 H53C 109.5 . . ? 
H53B C53 H53C 109.5 . . ? 
C59 C54 C55 117.03(15) . . ? 
C59 C54 Ge4 120.77(12) . . ? 
C55 C54 Ge4 122.19(13) . . ? 
C56 C55 C54 121.70(17) . . ? 
C56 C55 H55 119.1 . . ? 
C54 C55 H55 119.1 . . ? 
C57 C56 C55 118.42(17) . . ? 
C57 C56 H56 120.8 . . ? 
C55 C56 H56 120.8 . . ? 
F5 C57 C56 118.59(18) . . ? 
F5 C57 C58 118.80(19) . . ? 
C56 C57 C58 122.60(17) . . ? 
C57 C58 C59 117.95(18) . . ? 
C57 C58 H58 121.0 . . ? 
C59 C58 H58 121.0 . . ? 
C58 C59 C54 122.29(17) . . ? 
C58 C59 H59 118.9 . . ? 
C54 C59 H59 118.9 . . ? 
Si6 C61 H61A 109.5 . . ? 
Si6 C61 H61B 109.5 . . ? 
H61A C61 H61B 109.5 . . ? 
Si6 C61 H61C 109.5 . . ? 
H61A C61 H61C 109.5 . . ? 
H61B C61 H61C 109.5 . . ? 
Si6 C62 H62A 109.5 . . ? 
Si6 C62 H62B 109.5 . . ? 
H62A C62 H62B 109.5 . . ? 
Si6 C62 H62C 109.5 . . ? 
H62A C62 H62C 109.5 . . ? 
H62B C62 H62C 109.5 . . ? 
Si6 C63 H63A 109.5 . . ? 
Si6 C63 H63B 109.5 . . ? 
H63A C63 H63B 109.5 . . ? 
Si6 C63 H63C 109.5 . . ? 
H63A C63 H63C 109.5 . . ? 
H63B C63 H63C 109.5 . . ? 
C65 C64 C69 117.65(15) . . ? 
C65 C64 Ge4 122.23(13) . . ? 
C69 C64 Ge4 120.09(12) . . ? 
C66 C65 C64 121.24(18) . . ? 
C66 C65 H65 119.4 . . ? 
C64 C65 H65 119.4 . . ? 
C67 C66 C65 118.31(18) . . ? 
C67 C66 H66 120.8 . . ? 
C65 C66 H66 120.8 . . ? 
F6 C67 C68 118.6(2) . . ? 
F6 C67 C66 118.58(19) . . ? 
C68 C67 C66 122.78(17) . . ? 
C67 C68 C69 118.22(18) . . ? 
C67 C68 H68 120.9 . . ? 
C69 C68 H68 120.9 . . ? 
C68 C69 C64 121.78(17) . . ? 
C68 C69 H69 119.1 . . ? 
C64 C69 H69 119.1 . . ? 
 
loop_ 
 _geom_torsion_atom_site_label_1 
 _geom_torsion_atom_site_label_2 
 _geom_torsion_atom_site_label_3 
 _geom_torsion_atom_site_label_4 
 _geom_torsion 
 _geom_torsion_site_symmetry_1 
 _geom_torsion_site_symmetry_2 
 _geom_torsion_site_symmetry_3 
 _geom_torsion_site_symmetry_4 
 _geom_torsion_publ_flag 
Si2 Ge1 Ge2 C24 -18.86(5) . . . . ? 
Si3 Ge1 Ge2 C24 -139.60(5) . . . . ? 
Si1 Ge1 Ge2 C24 100.10(5) . . . . ? 
Si2 Ge1 Ge2 C14 -138.90(5) . . . . ? 
Si3 Ge1 Ge2 C14 100.36(5) . . . . ? 
Si1 Ge1 Ge2 C14 -19.94(5) . . . . ? 
Si2 Ge1 Ge2 C34 101.38(5) . . . . ? 
Si3 Ge1 Ge2 C34 -19.36(5) . . . . ? 
Si1 Ge1 Ge2 C34 -139.66(5) . . . . ? 
Si2 Ge1 Si1 C11 -36.47(7) . . . . ? 
Si3 Ge1 Si1 C11 83.47(7) . . . . ? 
Ge2 Ge1 Si1 C11 -156.42(7) . . . . ? 
Si2 Ge1 Si1 C12 -156.63(7) . . . . ? 
Si3 Ge1 Si1 C12 -36.69(7) . . . . ? 
Ge2 Ge1 Si1 C12 83.42(7) . . . . ? 
Si2 Ge1 Si1 C13 83.93(8) . . . . ? 
Si3 Ge1 Si1 C13 -156.13(8) . . . . ? 
Ge2 Ge1 Si1 C13 -36.02(8) . . . . ? 
Si3 Ge1 Si2 C22 -162.74(8) . . . . ? 
Si1 Ge1 Si2 C22 -42.74(9) . . . . ? 
Ge2 Ge1 Si2 C22 76.65(8) . . . . ? 
Si3 Ge1 Si2 C21 75.21(7) . . . . ? 
Si1 Ge1 Si2 C21 -164.79(7) . . . . ? 
Ge2 Ge1 Si2 C21 -45.40(7) . . . . ? 
Si3 Ge1 Si2 C23 -44.46(7) . . . . ? 
Si1 Ge1 Si2 C23 75.55(7) . . . . ? 
Ge2 Ge1 Si2 C23 -165.07(6) . . . . ? 
Si2 Ge1 Si3 C32 -157.24(7) . . . . ? 
Si1 Ge1 Si3 C32 83.60(7) . . . . ? 
Ge2 Ge1 Si3 C32 -36.29(7) . . . . ? 
Si2 Ge1 Si3 C31 82.71(7) . . . . ? 
Si1 Ge1 Si3 C31 -36.46(7) . . . . ? 
Ge2 Ge1 Si3 C31 -156.35(7) . . . . ? 
Si2 Ge1 Si3 C33 -36.95(7) . . . . ? 
Si1 Ge1 Si3 C33 -156.12(7) . . . . ? 
Ge2 Ge1 Si3 C33 83.99(7) . . . . ? 
C24 Ge2 C14 C19 -1.30(15) . . . . ? 
C34 Ge2 C14 C19 -117.27(13) . . . . ? 
Ge1 Ge2 C14 C19 119.73(12) . . . . ? 
C24 Ge2 C14 C15 177.80(13) . . . . ? 
C34 Ge2 C14 C15 61.84(14) . . . . ? 
Ge1 Ge2 C14 C15 -61.17(14) . . . . ? 
C19 C14 C15 C16 0.3(2) . . . . ? 
Ge2 C14 C15 C16 -178.79(14) . . . . ? 
C14 C15 C16 C17 -1.2(3) . . . . ? 
C15 C16 C17 F1 -179.62(17) . . . . ? 
C15 C16 C17 C18 1.3(3) . . . . ? 
F1 C17 C18 C19 -179.62(16) . . . . ? 
C16 C17 C18 C19 -0.5(3) . . . . ? 
C17 C18 C19 C14 -0.4(3) . . . . ? 
C15 C14 C19 C18 0.4(2) . . . . ? 
Ge2 C14 C19 C18 179.58(13) . . . . ? 
C14 Ge2 C24 C29 -125.50(14) . . . . ? 
C34 Ge2 C24 C29 -10.84(15) . . . . ? 
Ge1 Ge2 C24 C29 111.67(13) . . . . ? 
C14 Ge2 C24 C25 57.61(15) . . . . ? 
C34 Ge2 C24 C25 172.27(13) . . . . ? 
Ge1 Ge2 C24 C25 -65.22(14) . . . . ? 
C29 C24 C25 C26 0.3(3) . . . . ? 
Ge2 C24 C25 C26 177.34(15) . . . . ? 
C24 C25 C26 C27 -1.5(3) . . . . ? 
C25 C26 C27 F2 -178.33(17) . . . . ? 
C25 C26 C27 C28 2.2(3) . . . . ? 
F2 C27 C28 C29 179.04(16) . . . . ? 
C26 C27 C28 C29 -1.5(3) . . . . ? 
C27 C28 C29 C24 0.1(3) . . . . ? 
C25 C24 C29 C28 0.4(3) . . . . ? 
Ge2 C24 C29 C28 -176.50(13) . . . . ? 
C24 Ge2 C34 C35 64.95(14) . . . . ? 
C14 Ge2 C34 C35 -179.35(13) . . . . ? 
Ge1 Ge2 C34 C35 -56.05(14) . . . . ? 
C24 Ge2 C34 C39 -114.99(13) . . . . ? 
C14 Ge2 C34 C39 0.71(15) . . . . ? 
Ge1 Ge2 C34 C39 124.01(12) . . . . ? 
C39 C34 C35 C36 0.6(3) . . . . ? 
Ge2 C34 C35 C36 -179.34(14) . . . . ? 
C34 C35 C36 C37 -0.2(3) . . . . ? 
C35 C36 C37 F3 178.95(17) . . . . ? 
C35 C36 C37 C38 -0.4(3) . . . . ? 
F3 C37 C38 C39 -178.85(17) . . . . ? 
C36 C37 C38 C39 0.5(3) . . . . ? 
C37 C38 C39 C34 0.0(3) . . . . ? 
C35 C34 C39 C38 -0.5(2) . . . . ? 
Ge2 C34 C39 C38 179.45(13) . . . . ? 
Si5 Ge3 Ge4 C44 -88.97(5) . . . . ? 
Si4 Ge3 Ge4 C44 28.49(5) . . . . ? 
Si6 Ge3 Ge4 C44 149.91(5) . . . . ? 
Si5 Ge3 Ge4 C64 151.97(5) . . . . ? 
Si4 Ge3 Ge4 C64 -90.58(5) . . . . ? 
Si6 Ge3 Ge4 C64 30.85(5) . . . . ? 
Si5 Ge3 Ge4 C54 31.13(5) . . . . ? 
Si4 Ge3 Ge4 C54 148.59(5) . . . . ? 
Si6 Ge3 Ge4 C54 -89.99(5) . . . . ? 
Si5 Ge3 Si4 C41 45.01(9) . . . . ? 
Si6 Ge3 Si4 C41 164.80(9) . . . . ? 
Ge4 Ge3 Si4 C41 -74.35(9) . . . . ? 
Si5 Ge3 Si4 C43 166.14(7) . . . . ? 
Si6 Ge3 Si4 C43 -74.07(7) . . . . ? 
Ge4 Ge3 Si4 C43 46.78(7) . . . . ? 
Si5 Ge3 Si4 C42 -74.82(8) . . . . ? 
Si6 Ge3 Si4 C42 44.98(8) . . . . ? 
Ge4 Ge3 Si4 C42 165.82(7) . . . . ? 
Si4 Ge3 Si5 C51 43.34(8) . . . . ? 
Si6 Ge3 Si5 C51 -76.86(8) . . . . ? 
Ge4 Ge3 Si5 C51 162.20(7) . . . . ? 
Si4 Ge3 Si5 C52 162.92(7) . . . . ? 
Si6 Ge3 Si5 C52 42.72(7) . . . . ? 
Ge4 Ge3 Si5 C52 -78.22(7) . . . . ? 
Si4 Ge3 Si5 C53 -75.16(7) . . . . ? 
Si6 Ge3 Si5 C53 164.64(7) . . . . ? 
Ge4 Ge3 Si5 C53 43.70(7) . . . . ? 
Si5 Ge3 Si6 C63 36.58(7) . . . . ? 
Si4 Ge3 Si6 C63 -81.48(6) . . . . ? 
Ge4 Ge3 Si6 C63 157.83(6) . . . . ? 
Si5 Ge3 Si6 C62 -82.68(7) . . . . ? 
Si4 Ge3 Si6 C62 159.25(7) . . . . ? 
Ge4 Ge3 Si6 C62 38.56(7) . . . . ? 
Si5 Ge3 Si6 C61 156.03(7) . . . . ? 
Si4 Ge3 Si6 C61 37.97(8) . . . . ? 
Ge4 Ge3 Si6 C61 -82.72(7) . . . . ? 
C64 Ge4 C44 C45 12.17(16) . . . . ? 
C54 Ge4 C44 C45 128.10(15) . . . . ? 
Ge3 Ge4 C44 C45 -108.37(14) . . . . ? 
C64 Ge4 C44 C49 -171.05(14) . . . . ? 
C54 Ge4 C44 C49 -55.12(16) . . . . ? 
Ge3 Ge4 C44 C49 68.41(15) . . . . ? 
C49 C44 C45 C46 -1.1(3) . . . . ? 
Ge4 C44 C45 C46 175.78(15) . . . . ? 
C44 C45 C46 C47 0.8(3) . . . . ? 
C45 C46 C47 C48 0.8(3) . . . . ? 
C45 C46 C47 F4 179.93(18) . . . . ? 
F4 C47 C48 C49 178.9(2) . . . . ? 
C46 C47 C48 C49 -2.0(4) . . . . ? 
C47 C48 C49 C44 1.6(3) . . . . ? 
C45 C44 C49 C48 -0.1(3) . . . . ? 
Ge4 C44 C49 C48 -177.08(17) . . . . ? 
C44 Ge4 C54 C59 176.52(14) . . . . ? 
C64 Ge4 C54 C59 -67.47(16) . . . . ? 
Ge3 Ge4 C54 C59 54.82(15) . . . . ? 
C44 Ge4 C54 C55 -4.68(15) . . . . ? 
C64 Ge4 C54 C55 111.33(14) . . . . ? 
Ge3 Ge4 C54 C55 -126.38(13) . . . . ? 
C59 C54 C55 C56 -0.7(3) . . . . ? 
Ge4 C54 C55 C56 -179.51(13) . . . . ? 
C54 C55 C56 C57 0.9(3) . . . . ? 
C55 C56 C57 F5 -179.78(16) . . . . ? 
C55 C56 C57 C58 -0.7(3) . . . . ? 
F5 C57 C58 C59 179.35(18) . . . . ? 
C56 C57 C58 C59 0.2(3) . . . . ? 
C57 C58 C59 C54 0.0(3) . . . . ? 
C55 C54 C59 C58 0.2(3) . . . . ? 
Ge4 C54 C59 C58 179.08(16) . . . . ? 
C44 Ge4 C64 C65 117.94(14) . . . . ? 
C54 Ge4 C64 C65 2.32(16) . . . . ? 
Ge3 Ge4 C64 C65 -121.64(13) . . . . ? 
C44 Ge4 C64 C69 -63.67(15) . . . . ? 
C54 Ge4 C64 C69 -179.29(13) . . . . ? 
Ge3 Ge4 C64 C69 56.75(14) . . . . ? 
C69 C64 C65 C66 0.1(3) . . . . ? 
Ge4 C64 C65 C66 178.57(14) . . . . ? 
C64 C65 C66 C67 0.9(3) . . . . ? 
C65 C66 C67 F6 179.80(17) . . . . ? 
C65 C66 C67 C68 -0.8(3) . . . . ? 
F6 C67 C68 C69 179.12(16) . . . . ? 
C66 C67 C68 C69 -0.3(3) . . . . ? 
C67 C68 C69 C64 1.3(3) . . . . ? 
C65 C64 C69 C68 -1.3(3) . . . . ? 
Ge4 C64 C69 C68 -179.73(14) . . . . ? 
 
_diffrn_measured_fraction_theta_max    0.997 
_diffrn_reflns_theta_full              29.00 
_diffrn_measured_fraction_theta_full   0.997 
_refine_diff_density_max    0.377 
_refine_diff_density_min   -0.285 
_refine_diff_density_rms    0.059 
